# Supplementary material for: Antimicrobial Transformation Products in the Aquatic Environment: Global Occurrence, Ecotoxicological Risks, and Potential of Antibiotic Resistance
Source: Environ Sci Technol. 2023 Jun 19;57(26):9474–94. doi: 10.1021/acs.est.2c09854 (PMC10324322; doi:10.1021/acs.est.2c09854)
Supplement: Supplementary file 2 — es2c09854_si_002.xlsx [file es2c09854_si_002.xlsx]

## Sheet: Table S1
Table S1: Summary of selected literature, identified transformation products (TPs) in surface waters, respective compound class, family and parent compound of the TPs, TP concentration range, instrumentation and country of the studied surface water.
First Author Surname	Year	Journal	DOI	Compound Class	Family	Parent Compound	TP name	Conc Range	Instrumentation	Country of the investigated surface waters
Shen	2012	Journal of Separation Science	10.1002/jssc.201200181	antimicrobial	phenoxyphenol	triclocarban	1,3-bis(3,4-dichlorophenyl)urea	243-615 ng/L	LC-QqQ-MS	Taiwan
Mosekiemang	2019	Chemosphere	10.1016/j.chemosphere.2018.12.205	antiviral	diazepinon	nevirapine	12-hydroxy-nevirapine	159 - 4300 ng/L	LC-QqQ-MS	South Africa
Baumann	2015	Chemosphere	10.1016/j.chemosphere.2014.05.089	antibiotic	macrolide	clarithromycin	14-hydroxy-clarithromycin	2-80 ng/L	LC-QqQ-MS	Germany
Hirte	2016	Water Research	10.1016/j.watres.2015.11.028	antibiotic	beta-lactam	amoxicillin	3-(4-hydroxyphenyl)pyrazinol	relative abundance	LC-QToF-MS	Germany
Kokoszka	2021	Chemosphere	10.1016/j.chemosphere.2021.131189	antibiotic	sulfonamide	sulfamethoxazole	4-amino-N-[(1E)-1-amino-3-oxobut-1-en-1-yl]-2-hydroxybenzene-1-sulfonamide	Identified only	LC-QqQ-MS	Poland
Kokoszka	2021	Chemosphere	10.1016/j.chemosphere.2021.131189	antibiotic	sulfonamide	sulfamethoxazole	4-amino-N-[(1E)-1-amino-3-oxobut-1-en-1-yl]benzene-1-sulfonamide	Identified only	LC-QqQ-MS	Poland
Kokoszka	2021	Chemosphere	10.1016/j.chemosphere.2021.131189	antibiotic	sulfonamide	sulfadiazine	4-amino-N-methyl-benzenesulfonamide	Identified only	LC-QqQ-MS	Poland
Topal	2015	Environmental Monitoring and Assessment	10.1007/s10661-015-4978-4	antibiotic	tetracycline	tetracycline	4-epianhydrotetracycline	6800-8810 ng/L	LC-QqQ-MS	Turkey
Topal	2016	Soil Air Water	10.1002/clen.201400938	antibiotic	tetracycline	tetracycline	4-epianhydrotetracycline	37180 ng/L	LC-QqQ-MS	Turkey
Goessens	2020	Talanta	10.1016/j.talanta.2020.121326	antibiotic	tetracycline	chlortetracycline	4-epichlortetracycline	73.4-84.4 ng/L	LC-Orbitrap-MS	Belgium
Goessens	2020	Talanta	10.1016/j.talanta.2020.121326	antibiotic	tetracycline	oxytetracycline	4-epioxytetracycline	44.8 - 84.9 ng/L	LC-Orbitrap-MS	Belgium
Jiang	2013	Environmental Science and Pollution Research	10.1007/s11356-013-1924-2	antibiotic	tetracycline	oxytetracycline	4-epioxytetracycline	3.47 - 5.20 ng/L	LC-QqQ-MS	China
Goessens	2020	Talanta	10.1016/j.talanta.2020.121326	antibiotic	tetracycline	tetracycline	4-epitetracycline	46.6 - 240.1 ng/L	LC-Orbitrap-MS	Belgium
Jiang	2013	Environmental Science and Pollution Research	10.1007/s11356-013-1924-2	antibiotic	tetracycline	tetracycline	4-epitetracycline	11.50 - 15.45 ng/L	LC-QqQ-MS	China
Topal	2015	Environmental Monitoring and Assessment	10.1007/s10661-015-4978-4	antibiotic	tetracycline	tetracycline	4-epitetracycline	3570-9210 ng/L	LC-QqQ-MS	Turkey
Topal	2016	Soil Air Water	10.1002/clen.201400938	antibiotic	tetracycline	tetracycline	4-epitetracycline	8320-1030 ng/L	LC-QqQ-MS	Turkey
Kokoszka	2021	Chemosphere	10.1016/j.chemosphere.2021.131189	antibiotic	sulfonamide	sulfadiazine	4-formamido-N-(2-pyrimidinyl)benzenesulfonamide	Identified only	LC-QqQ-MS	Poland
Cui	2021	Science of the Total Environment	10.1016/j.scitotenv.2021.146562	antibiotic	sulfonamide	sulfamethoxazole	4-nitroso-sulfamethoxazole	0.3 - 7.1 ng/L	LC-QqQ-MS	China
Kokoszka	2021	Chemosphere	10.1016/j.chemosphere.2021.131189	antibiotic	sulfonamide	sulfamethoxazole	4-N-methyl-sulfamethoxazole	Identified only	LC-QqQ-MS	Poland
Cui	2021	Science of the Total Environment	10.1016/j.scitotenv.2021.146562	antibiotic	sulfonamide	sulfapyridine	5-[4-(acetylamino)benzenesulf-onyloxy]sulfapyridine	0.2 - 3.3 ng/L	LC-QqQ-MS	China
Kokoszka	2021	Chemosphere	10.1016/j.chemosphere.2021.131189	antibiotic	sulfonamide	sulfadiazine	5-hydroxy-sulfadiazine	Identified only	LC-QqQ-MS	Poland
Cui	2021	Science of the Total Environment	10.1016/j.scitotenv.2021.146562	antibiotic	sulfonamide	sulfapyridine	5-hydroxy-sulfapyridine	0.3 - 9.2 ng/L	LC-QqQ-MS	China
Mosekiemang	2019	Chemosphere	10.1016/j.chemosphere.2018.12.205	antiviral	benzoxacinon	efavirenz	8,14-dihydroxy-efavirenz	1480-15200 ng/L	LC-QqQ-MS	South Africa
Angeles	2020	Science of the Total Environment	10.1016/j.scitotenv.2019.136285	antibiotic	beta-lactam	amoxicillin	amoxicillin penicilloic acid	7.4 ng/L	LC-QqQ and Orbitrap-MS	Bangladesh
Goessens	2020	Talanta	10.1016/j.talanta.2020.121326	antibiotic	beta-lactam	amoxicillin	amoxicillin penicilloic acid	relative abundance	LC-Orbitrap-MS	Belgium
Angeles	2020	Science of the Total Environment	10.1016/j.scitotenv.2019.136285	antibiotic	beta-lactam	amoxicillin	amoxicillin penilloic acid	187.5-245.5 ng/L	LC-QqQ and Orbitrap-MS	Bangladesh
Goessens	2020	Talanta	10.1016/j.talanta.2020.121326	antibiotic	beta-lactam	amoxicillin	amoxicillin penilloic acid	relative abundance	LC-Orbitrap-MS	Belgium
Goessens	2020	Talanta	10.1016/j.talanta.2020.121326	antibiotic	beta-lactam	amoxicillin	AMX 2',5'-diketo-piperazine	0.03 ng/L	LC-Orbitrap-MS	Belgium
Hirte	2016	Water Research	10.1016/j.watres.2015.11.028	antibiotic	beta-lactam	amoxicillin	AMX 2',5'-diketo-piperazine	relative abundance	LC-QToF-MS	Germany
Pérez-Parada	2011	Rapid Communications in Mass Spectrometry	10.1002/rcm.4902	antibiotic	beta-lactam	amoxicillin	AMX 2',5'-diketo-piperazine	relative abundance	LC-QToF-MS	Spain
Angeles	2020	Science of the Total Environment	10.1016/j.scitotenv.2019.136285	antibiotic	macrolide	erythromycin	anhydro-erythromycin	77 ng/L	LC-QqQ and Orbitrap-MS	Bangladesh
Dungan	2017	Journal of Environmental Quality	10.2134/jeq2017.06.0229	antibiotic	macrolide	erythromycin	anhydro-erythromycin	0.13-0.51 ng	LC-MS/MS	US
Mokh	2017	Science of the Total Environment	10.1016/j.scitotenv.2017.07.235	antibiotic	macrolide	erythromycin	anhydro-erythromycin	26-187 ng/L	LC-QqQ-MS	Lebanon
Senta	2017	Journal of Chromatography A	10.1016/j.chroma.2017.06.005	antibiotic	macrolide	erythromycin	anhydro-erythromycin	2100-10000 ng/L	LC-QqQ-MS	Croatia
Zhang	2020	Environmental Pollution	10.1016/j.envpol.2020.114113	antibiotic	macrolide	erythromycin	anhydro-erythromycin	15.3-17.1 ng/L	LC-QqQ-MS	China
Hossain	2018	Environmental Research	10.1016/j.envres.2018.04.030	antibiotic	macrolide	erythromycin	anhydro-erythromycin	0 -6.46 ng/L	LC-QqQ-MS	Bangladesh
Göbel	2004	Analytical Chemistry	10.1021/ac0496603	antibiotic	macrolide	erythromycin	anhydro-erythromycin	53-77 ng/L	LC-QqQ-MS	Switzerland
ter Laak	2010	Environment International	10.1016/j.envint.2010.02.009	antibiotic	macrolide	erythromycin	anhydro-erythromycin	10-110 ng/L	LC-QqQ-MS	Netherlands
Barber	2011	US Department of Interior	NA	antibiotic	macrolide	erythromycin	anhydro-erythromycin	80-4200 ng/L	LC-MS/MS	US
López-Serna	2012	Science of the Total Environment	10.1016/j.scitotenv.2012.06.027	antibiotic	macrolide	erythromycin	anhydro-erythromycin	0.7-9.5 ng/L	LC-QqQ-MS	Spain
Chang	2010	Environmental Pollution	10.1016/j.envpol.2009.12.034	antibiotic	macrolide	erythromycin	anhydro-erythromycin	8-85 ng/L	LC-MS/MS	China
Miao	2004	Environmental Science and Technology	10.1021/es030653q	antibiotic	macrolide	erythromycin	anhydro-erythromycin	600 ng/L	LC-QqQ-MS	Canada
McArdell	2003	Environmental Science and Technology	10.1021/es034368i	antibiotic	macrolide	erythromycin	anhydro-erythromycin	20-199 ng/L	LC-MS	Switzerland
Karthikeyan	2006	Science of the Total Environment	10.1016/j.scitotenv.2005.06.030	antibiotic	macrolide	erythromycin	anhydro-erythromycin	90-300 ng/L	LC-MS	US
Shao	2009	Journal of Chromatography A	10.1016/j.chroma.2009.08.038	antibiotic	macrolide	erythromycin	anhydro-erythromycin	838 ng/L	LC-QqQ-MS	China
Terzic	2008	Science of the Total Environment	10.1016/j.scitotenv.2008.03.003	antibiotic	macrolide	erythromycin	anhydro-erythromycin	24-420 ng/L	LC-MS/MS	Croatia
Lin	2009	Science of the Total Environment	10.1016/j.scitotenv.2009.03.009	antibiotic	macrolide	erythromycin	anhydro-erythromycin	110 - 7840 ng/L	LC-QqQ-MS	Taiwan
Gómes-Ramos	2011	Journal of Chromatography A	10.1016/j.chroma.2011.09.003	antibiotic	macrolide	erythromycin	anhydro-erythromycin	27-159 ng/L	LC-QToF-MS	Spain
Topal	2015	Environmental Monitoring and Assessment	10.1007/s10661-015-4978-4	antibiotic	tetracycline	tetracycline	anhydrotetracycline	4440-5530 ng/L	LC-QqQ-MS	Turkey
Topal	2016	Soil Air Water	10.1002/clen.201400938	antibiotic	tetracycline	tetracycline	anhydrotetracycline	6430 ng/L	LC-QqQ-MS	Turkey
Goessens	2020	Talanta	10.1016/j.talanta.2020.121326	antibiotic	tetracycline	oxytetracycline	apo-oxytetracycline	relative abundance	LC-Orbitrap-MS	Belgium
Kokoszka	2021	Chemosphere	10.1016/j.chemosphere.2021.131189	antibiotic	sulfonamide	sulfadiazine	benzensulfonic acid	Identified only	LC-QqQ-MS	Poland
Li	2008	Water Research	10.1016/j.watres.2007.07.016	antibiotic	beta-lactam	penicilline	benzylpenicilloaldehyde	0 - 1300000 ng/L	LC-MS	China
Li	2008	Water Research	10.1016/j.watres.2007.07.016	antibiotic	beta-lactam	penicilline	benzylpenicilloic acid	700000 - 1800000 ng/L	LC-MS	China
Li	2008	Water Research	10.1016/j.watres.2007.07.016	antibiotic	beta-lactam	penicilline	benzylpenillic acid	0 - 1200000 ng/L	LC-MS	China
Li	2008	Water Research	10.1016/j.watres.2007.07.016	antibiotic	beta-lactam	penicilline	benzylpenilloic acid	7140000 - 10540000 ng/L	LC-MS	China
Ashfaq	2019	Marine Pollution Bulletin	10.1016/j.marpolbul.2019.05.016	antimicrobial	phenoxyphenol	triclocarban	carbanilide	2.38 - 66.5 ng/L	LC-QqQ-MS	China
Shen	2012	Journal of Separation Science	10.1002/jssc.201200181	antimicrobial	phenoxyphenol	triclocarban	carbanilide	33-188 ng/L	LC-QqQ-MS	Taiwan
Boulard	2018	Journal of Chromatography A	10.1016/j.chroma.2017.12.023	antiviral	purin	abacavir	carboxy-abacavir	20-170 ng/L	LC-QqQ-MS	Germany
Funke	2016	Water Research	10.1016/j.watres.2016.03.045	antiviral	purin	abacavir	carboxy-abacavir	58-750 ng/L	LC-QqQ and Orbitrap-MS	Germany
Prasse	2011	Environmental Science and Technology	NA	antiviral	Guanin-derivate	acyclovir	carboxy-acyclovir	200 ng/L	LC-Orbitrap-MS	Germany
Seitz	2017	Environmental Monitoring and Assessment	10.1007/s10661-017-5953-z	antiviral	Guanin-derivate	acyclovir	carboxy-acyclovir	150-160 ng/L	LC-MS/MS	Germany
Boulard	2018	Journal of Chromatography A	10.1016/j.chroma.2017.12.023	antiviral	pyrimidin	emtricitabine	carboxy-emtricitabine	110 ng/L	LC-QqQ-MS	Germany
Funke	2016	Water Research	10.1016/j.watres.2016.03.045	antiviral	pyrimidin	emtricitabine	carboxy-emtricitabine	25-280 ng/L	LC-QqQ and Orbitrap-MS	Germany
Funke	2016	Water Research	10.1016/j.watres.2016.03.045	antiviral	pyrimidin	lamivudine	carboxy-lamivudine	16-230 ng/L	LC-QqQ and Orbitrap-MS	Germany
Kokoszka	2021	Chemosphere	10.1016/j.chemosphere.2021.131189	antibiotic	sulfonamide	sulfamethoxazole	carboxy-sulfamethoxazole	Identified only	LC-QqQ-MS	Poland
Boulard	2018	Journal of Chromatography A	10.1016/j.chroma.2017.12.023	antibiotic	lincosamide	clindamycin	clindamycin sulfoxide	120 ng/L	LC-QqQ-MS	Germany
Senta	2017	Journal of Chromatography A	10.1016/j.chroma.2017.06.005	antibiotic	macrolide	azithromycin	descladinosyl azithromycin	4100-5300 ng/L	LC-QqQ-MS	Croatia
Ashfaq	2019	Marine Pollution Bulletin	10.1016/j.marpolbul.2019.05.016	antimicrobial	phenoxyphenol	triclocarban	dichlorocarbanilide	0.1 - 1.38 ng/L	LC-QqQ-MS	China
Shen	2012	Journal of Separation Science	10.1002/jssc.201200181	antimicrobial	phenoxyphenol	triclocarban	dichlorocarbanilide	373-615ng/L	LC-QqQ-MS	Taiwan
Boulard	2018	Journal of Chromatography A	10.1016/j.chroma.2017.12.023	antiviral	pyrimidin	emtricitabine	emtricitabine S-oxide	380 ng/L	LC-QqQ-MS	Germany
Mokh	2017	Science of the Total Environment	10.1016/j.scitotenv.2017.07.235	antibiotic	macrolide	erythromycin	erythromycin A enol ether	21-777 ng/L	LC-QqQ-MS	Lebanon
Senta	2017	Journal of Chromatography A	10.1016/j.chroma.2017.06.005	antibiotic	macrolide	erythromycin	erythromycin oxime	1300-19000 ng/L	LC-QqQ-MS	Croatia
Gros	2013	Journal of Chromatography A	10.1016/j.chroma.2012.12.072	antibiotic	nitroimidazole	metronidazole	hydroxy metronidazole	99-13344 ng/L	LC-MS/MS	Spain
Chang	2010	Environmental Pollution	10.1016/j.envpol.2009.12.034	antibiotic	tetracycline	chlortetracycline	iso-chlortetracycline	15 ng/L	LC-MS/MS	China
Li	2008	Water Research	10.1016/j.watres.2007.07.016	antibiotic	beta-lactam	penicilline	isopenillic acid	263000 - 935000 ng/L	LC-MS	China
Ashfaq	2019	Marine Pollution Bulletin	10.1016/j.marpolbul.2019.05.016	antimicrobial	phenoxyphenol	triclosan	methyl triclosan	2.5 - 165 ng/L	LC-QqQ-MS	China
Lindström	2002	Environmental Science and Technology	10.1021/es0114254	antimicrobial	phenoxyphenol	triclosan	methyl triclosan	0.5 - 2 ng/L	GC-MS	Switzerland
Pintado-Herrera	2014	Chemosphere	10.1016/j.chemosphere.2013.09.101	antimicrobial	phenoxyphenol	triclosan	methyl triclosan	27-191 ng/L	GC-MS	Spain
Wang	2016	Science of the Total Environment	10.1016/j.scitotenv.2016.08.091	antimicrobial	phenoxyphenol	triclosan	methyl triclosan	0.0056-5.6 ng/L	GC-QqQ-MS	Singapore
Coogan	2007	Chemosphere	10.1016/j.chemosphere.2006.12.027	antimicrobial	phenoxyphenol	triclosan	methyl triclosan	0.1 ng/L	GC-MS	US
Jalova	2013	Environment International	10.1016/j.envint.2013.06.024	antimicrobial	phenoxyphenol	triclosan	methyl triclosan	3.3-24 ng/L	GC-MS/MS	Czech
Wluka	2016	Environmental Science and Pollution Research	10.1007/s11356-016-7296-7	antimicrobial	phenoxyphenol	triclosan	methyl triclosan	0.4-5 ng/L	GC-MS	Germany
Bester	2005	Environmental Contamination and Toxicology	10.1007/s00244-004-0155-4	antimicrobial	phenoxyphenol	triclosan	methyl triclosan	0.3 - 10 ng/L	GC-MS	Germany
Senta	2017	Journal of Chromatography A	10.1016/j.chroma.2017.06.005	antibiotic	macrolide	clarithromycin	N’-demethyl clarithromycin	2000 ng/L	LC-QqQ-MS	Croatia
Cui	2021	Science of the Total Environment	10.1016/j.scitotenv.2021.146562	antibiotic	sulfonamide	sulfadiazine	N-acetyl-sulfadiazine	0.6 - 16.5 ng/L	LC-QqQ-MS	China
Jiang	2013	Environmental Science and Pollution Research	10.1007/s11356-013-1924-2	antibiotic	sulfonamide	sulfadiazine	N-acetyl-sulfadiazine	3.46 - 27.2 ng/L	LC-QqQ-MS	China
Kokoszka	2021	Chemosphere	10.1016/j.chemosphere.2021.131189	antibiotic	sulfonamide	sulfadiazine	N-acetyl-sulfadiazine	Identified only	LC-QqQ-MS	Poland
Tong	2020	Environmental Science and Pollution Research	10.1007/s11356-020-09487-5	antibiotic	sulfonamide	sulfadiazine	N-acetyl-sulfadiazine	6.1-91.6 ng/L	LC-QqQ-MS	China
Jia	2011	Environmental Toxicology and Chemistry	10.1002/etc.508	antibiotic	sulfonamide	sulfadiazine	N-acetyl-sulfadiazine	3.3 ng/L	LC-MS/MS	China
Heeb	2012	Environmental Science and Technology	10.1021/es301912q	antibiotic	sulfonamide	sulfadiazine	N-acetyl-sulfadiazine	22-48 ng/L	LC-MS/MS	China
Cui	2021	Science of the Total Environment	10.1016/j.scitotenv.2021.146562	antibiotic	sulfonamide	sulfamerazine	N-acetyl-sulfamerazine	0.5 - 5.5 ng/L	LC-QqQ-MS	China
Tong	2020	Environmental Science and Pollution Research	10.1007/s11356-020-09487-5	antibiotic	sulfonamide	sulfamerazine	N-acetyl-sulfamerazine	0-420.3 ng/L	LC-QqQ-MS	China
Jia	2011	Environmental Toxicology and Chemistry	10.1002/etc.508	antibiotic	sulfonamide	sulfamerazine	N-acetyl-sulfamerazine	0.9-11.5 ng/L	LC-MS/MS	China
Cui	2021	Science of the Total Environment	10.1016/j.scitotenv.2021.146562	antibiotic	sulfonamide	sulfamethazine	N-acetyl-sulfamethazine	0.1 - 20.4 ng/L	LC-QqQ-MS	China
Diaz-Cruz	2008	Journal of Chromatography A	10.1016/j.chroma.2008.03.029	antibiotic	sulfonamide	sulfamethazine	N-acetyl-sulfamethazine	0.7 - 216.8 ng/L	LC-MS/MS	Spain
Garcia-Galan	2010	Talanta	10.1016/j.talanta.2009.12.009	antibiotic	sulfonamide	sulfamethazine	N-acetyl-sulfamethazine	5.24 ng/L	LC-MS/MS	Spain
Garcia-Galan	2011	Environment International	10.1016/j.envint.2010.11.011	antibiotic	sulfonamide	sulfamethazine	N-acetyl-sulfamethazine	0.4-11.4 ng/L	LC-MS/MS	Spain
Garcia-Galan	2010	Analytical and Bioanalytical Chemistry	10.1007/s00216-010-3630-y	antibiotic	sulfonamide	sulfamethazine	N-acetyl-sulfamethazine	11.4-695.1 ng/L	LC-MS/MS	Spain
Jiang	2013	Environmental Science and Pollution Research	10.1007/s11356-013-1924-2	antibiotic	sulfonamide	sulfamethazine	N-acetyl-sulfamethazine	1.85 - 53.40 ng/L	LC-QqQ-MS	China
Tong	2020	Environmental Science and Pollution Research	10.1007/s11356-020-09487-5	antibiotic	sulfonamide	sulfamethazine	N-acetyl-sulfamethazine	0-128.8 ng/L	LC-QqQ-MS	China
Moschet	2015	Water Research	10.1016/j.watres.2014.12.043	antibiotic	sulfonamide	sulfamethazine	N-acetyl-sulfamethazine	3.9-6.7 ng/L	LC-Orbitrap-MS	Switzerland
Angeles	2020	Science of the Total Environment	10.1016/j.scitotenv.2019.136285	antibiotic	sulfonamide	sulfamethoxazole	N-acetyl-sulfamethoxazole	43-138 ng/L	LC-QqQ and Orbitrap-MS	Bangladesh
Archundia	2017	Science of the Total Environment	10.1016/j.scitotenv.2016.10.129	antibiotic	sulfonamide	sulfamethoxazole	N-acetyl-sulfamethoxazole	290.3 ng/L	LC-QqQ and Orbitrap-MS	Bolivia
Cui	2021	Science of the Total Environment	10.1016/j.scitotenv.2021.146562	antibiotic	sulfonamide	sulfamethoxazole	N-acetyl-sulfamethoxazole	0.9 - 41.1 ng/L	LC-QqQ-MS	China
Grenni	2019	Microchemical Journal	10.1016/j.microc.2019.103999	antibiotic	sulfonamide	sulfamethoxazole	N-acetyl-sulfamethoxazole	1.4 - 4.8 ng/L	LC-QqQ-MS	Italy
Hilton	2003	Journal of Chromatography A	10.1016/S0021-9673(03)01213-5	antibiotic	sulfonamide	sulfamethoxazole	N-acetyl-sulfamethoxazole	50-240 ng/L	LC-MS/MS	UK
Jiang	2013	Environmental Science and Pollution Research	10.1007/s11356-013-1924-2	antibiotic	sulfonamide	sulfamethoxazole	N-acetyl-sulfamethoxazole	2.05 - 13.05 ng/L	LC-QqQ-MS	China
Kokoszka	2021	Chemosphere	10.1016/j.chemosphere.2021.131189	antibiotic	sulfonamide	sulfamethoxazole	N-acetyl-sulfamethoxazole	Identified only	LC-QqQ-MS	Poland
Tong	2020	Environmental Science and Pollution Research	10.1007/s11356-020-09487-5	antibiotic	sulfonamide	sulfamethoxazole	N-acetyl-sulfamethoxazole	29.3-277 ng/L	LC-QqQ-MS	China
Guardian	2021	Water Research	10.1016/j.wroa.2021.100088	antibiotic	sulfonamide	sulfamethoxazole	N-acetyl-sulfamethoxazole	2.5-40.6 ng/L	LC-Orbitrap-MS	US
Ruff	2015	Water Research	10.1016/j.watres.2015.09.017	antibiotic	sulfonamide	sulfamethoxazole	N-acetyl-sulfamethoxazole	6-10 ng/L	LC-QqQ and Orbitrap-MS	Germany
Ashton	2004	Science of the Total Environment	10.1016/j.scitotenv.2004.04.062	antibiotic	sulfonamide	sulfamethoxazole	N-acetyl-sulfamethoxazole	38-42 ng/L	LC-MS/MS	UK
Göbel	2004	Analytical Chemistry	10.1021/ac0496603	antibiotic	sulfonamide	sulfamethoxazole	N-acetyl-sulfamethoxazole	70-82 ng/L	LC-QqQ-MS	Switzerland
Jia	2011	Environmental Toxicology and Chemistry	10.1002/etc.508	antibiotic	sulfonamide	sulfamethoxazole	N-acetyl-sulfamethoxazole	5.9-268.5 ng/L	LC-MS/MS	China
López-Serna	2012	Science of the Total Environment	10.1016/j.scitotenv.2012.06.027	antibiotic	sulfonamide	sulfamethoxazole	N-acetyl-sulfamethoxazole	5.21-73.8 ng/L	LC-QqQ-MS	Spain
Heeb	2012	Environmental Science and Technology	10.1021/es301912q	antibiotic	sulfonamide	sulfamethoxazole	N-acetyl-sulfamethoxazole	100-130 ng/L	LC-MS/MS	China
Moschet	2015	Water Research	10.1016/j.watres.2014.12.043	antibiotic	sulfonamide	sulfamethoxazole	N-acetyl-sulfamethoxazole	3- 26 ng/L	LC-Orbitrap-MS	Switzerland
Valls-Cantenys	2016	Analytical and Bioanaytical Chemistry	10.1007/s00216-016-9731-5	antibiotic	sulfonamide	sulfamethoxazole	N-acetyl-sulfamethoxazole	6-60 ng/L	LC-MS/MS	NA
Cui	2021	Science of the Total Environment	10.1016/j.scitotenv.2021.146562	antibiotic	sulfonamide	sulfapyridine	N-acetyl-sulfapyridine	2.3 - 133.3 ng/L	LC-QqQ-MS	China
Senta	2017	Journal of Chromatography A	10.1016/j.chroma.2017.06.005	antibiotic	macrolide	azithromycin	N-desmethyl azithromycin	5500-8600 ng/L	LC-QqQ-MS	Croatia
Kokoszka	2021	Chemosphere	10.1016/j.chemosphere.2021.131189	antibiotic	sulfonamide	sulfamethoxazole	N-dimethyl-sulfamethoxazole	Identified only	LC-QqQ-MS	Poland
Prasse	2010	Environmental Science and Technology	10.1021/es903216p	antiviral	carboxylic acid	oseltamivir	oseltamivir carboxylate	0.2 - 26 ng/L	LC-QqQ-MS	Germany
Azuma	2012	Environmental Science and Technology	10.1021/es303203c	antiviral	carboxylic acid	oseltamivir	oseltamivir carboxylate	288 - 827 ng/L	LC-MS/MS	Japan
Ghosh	2010	Environmental Health Perspective	10.1289/ehp.0900930	antiviral	carboxylic acid	oseltamivir	oseltamivir carboxylate	6.6-190.2 ng/L	LC-QqQ-MS	Japan
Söderström	2009	PLOSOne	10.1371/journal.pone.0006064	antiviral	carboxylic acid	oseltamivir	oseltamivir carboxylate	2-58 ng/L	LC-QqQ-MS	Japan
Prasse	2011	Vom Wasser	NA	antiviral	carboxylic acid	oseltamivir	oseltamivir carboxylate	1.4-20 ng/L	LC-QqQ-MS	Germany
Khan	2012	Journal of Pharmaceutical and Biomedical Analysis	10.1016/j.jpba.2012.02.011	antiviral	carboxylic acid	oseltamivir	oseltamivir carboxylate	89 ng/L	LC-QqQ-MS	Sweden
Takanami	2012	Journal of Water and Environmental Technology	10.2965/jwet.2012.57	antiviral	carboxylic acid	oseltamivir	oseltamivir carboxylate	5.4-556.9 ng/L	LC-MS/MS	Japan
Takanami	2010	Journal of Water and Environmental Technology	10.2965/jwet.2010.363	antiviral	carboxylic acid	oseltamivir	oseltamivir carboxylate	0 - 864.8 ng/L	LC-MS/MS	Japan
Leknes	2012	Science of the Total Environment	10.1016/j.scitotenv.2011.11.004	antiviral	carboxylic acid	oseltamivir	oseltamivir carboxylate	10-1500 ng/L	LC-ToF-MS	Norway
Goncalves	2011	Environmental Science and Technology	10.1021/es1032629	antiviral	carboxylic acid	oseltamivir	oseltamivir carboxylate	42-50 ng/L	LC-QqQ-MS	Spain
Azuma	2017	Chemosphere	10.1016/j.chemosphere.2016.11.102	antiviral	carboxylic acid	oseltamivir	oseltamivir carboxylate	5-70 ng/L	LC-QqQ-MS	Japan
Azuma	2015	PLOSOne	10.1371/journal.pone.0131412	antiviral	carboxylic acid	oseltamivir	oseltamivir carboxylate	39-125 ng/L	LC-QqQ-MS	Japan
Azuma	2014	International Journal of Environmental Analytical Chemistry	10.1080/03067319.2014.921290	antiviral	carboxylic acid	oseltamivir	oseltamivir carboxylate	8.4-704.3 ng/L	LC-QqQ-MS	Japan
Azuma	2013	Chemosphere	10.1016/j.chemosphere.2013.05.025	antiviral	carboxylic acid	oseltamivir	oseltamivir carboxylate	3.2-533.6 ng/L	LC-QqQ-MS	Japan
Senta	2017	Journal of Chromatography A	10.1016/j.chroma.2017.06.005	antibiotic	macrolide	azithromycin	phosphorylated azithromycin	860 ng/L	LC-QqQ-MS	Croatia
Archundia	2017	Science of the Total Environment	10.1016/j.scitotenv.2016.10.129	antibiotic	sulfonamide	sulfamethoxazole	sulfamethoxazole beta-D-glucuronide	233.7 ng/L	LC-QqQ and Orbitrap-MS	Bolivia
Brown	2016	Journal of Chromatography A	10.1016/j.chroma.2016.10.011	antibiotic	sulfonamide	sulfamethoxazole	sulfamethoxazole beta-D-glucuronide	40 ng/L	LC-QqQ-MS	Canada
Cui	2021	Science of the Total Environment	10.1016/j.scitotenv.2021.146562	antibiotic	sulfonamide	sulfamethoxazole	sulfamethoxazole beta-D-glucuronide	0.4 - 3.6 ng/L	LC-QqQ-MS	China
NA: Not available; TP: transformation product, AMX: amoxicillin; ESI: electron spray ionization; EI: electron ionization; HESI: heated electron spray ionization, LC-: liquid chromatography, GC: gas chromatography, MS/MS: tandem mass spectrometry, QqQ-MS: triple quadrupole mass spectrometer,
LC-Orbitrap-MS: orbitrap-mass spectrometer, ToF-MS: time-of-flight mass spectrometer, QToF-MS: quadrupole time-of-flight mass spectrometer
References
Angeles, L.F.; Islam, S.; Aldstadt, J.; Saqeeb, K.N.; Alam, M.; Khan, M.A.; Johura, F.-T.; Ahmed, S.I.; Aga, D.S. Retrospective suspect screening reveils previously ignored antibiotics, antifungal compounds, and metabolites in Bangladesh surface waters. Science of The Total Environment 2020 712, 136285.
Archundia, D.; Duwig, C.; Lehembre, F.; Chiron, S.; Morel, M.-C.; Prado, B.; Bourdat-Deschamps, M.; Vince, E.; Aviles, G. F.; Martins, J.M.F. Antibiotic pollution in the Katari subcatchment of the Titicaca Lake: Major transformation products and occurrence of resistance genes. Science of The Total Encironment 2017 576, 671-682.
Ashfaq, M.; Sun, Q.; Ma, C.; Rashid, A.; Li, Y.; Mulla, S.I.; Yu, C.-P.; Eccurrence, seasonal variation and risk evaluation of selected endocrine disrupting compounds and their transformation products in Jiulong river in estuary, China. Marine Pollution Bulletin 2019 145, 370-376.
Ashton, D.; Hilton, M.; Thomas, K.V. Investigating the environmental transport of human pharmaceuticals to streams in the United Kingdom. Science of The Total Environment 2004 333, 167-184.
Azuma, T.; Nakada, N.; Yamashita, N.; Tanaka, H. Synchronous Dynamics of Observed and Predicted Values of Anti-Influenza drugs in Environmental Waters during a Seasonal Influenza Outbreak. Environmental Science & Technology 2012 46, 12873-12881.
Azuma, T.; Nakada, N.; Yamashita, N.; Tanaka, H. Mass balance of anti-influenza drugs discharged into the Yodo River system, Japan, under an influenza outbreak. Chemosphere 2013 93, 1672-1677.
Azuma, T.; Nakada, N.; Zamashita, N.; Tanaka, H. Optimisation of the analysis of anti-influenza drugs in wastewater and surface water. International Journal of Environmental Analytical Chemistry 2014 94, 853-862.
Azuma, T.; Ishiuchi, H.; Inoyama, T.; Teranishi, Y.; Yamaoka, N.; Sato, T.; Yamashita, N.; Tanaka, H.; Mino, Y.; Lee, C.-L. Detection of Peramivir and Laninamivir, New Anti-Influenza Drugs, in Sewage Effluent and River Waters in Japan. PLOS ONE 2015 10, e0131412.
Azuma, T.; Ishida, M.; Yunoki, A.; Otomo, K.; Kunitou, M.; Shimizu, M.; Hosomaru, K.; Mikata, S.; Mino, Y. Gate of new three anti-influenza drugs and one prodrug in the water environment. Chemosphere 2017 169, 550-557.
Barber L.B.; Keefe, S.H.; Kolpin, D.W.; Schnoebelen, D.J.; Flynn, J.L.; Brown, G.K.; Furlong, E.T.; Glasmeyer, S.T.; Gray, J.L.; Meyer, M.T.; Sandstrom, M.W.; Taylor, H.E.; Zaugg, S.D. Lagrangian Sampling of Wastewater Treatment Plant Effluent in Boulder Creek, Colorado, and Fourmile Creek, Iowa, During the Summer of 2003 and Spring of 2005 - Hydrological and Water-Quality Data. Open-File Report …
Baumann, M.; Weiss, K.; Maletzki, D.; Schüssler, W.; Schudoma, D.; Kopf, W.; Kühnen, U. Aquatic Toxicity of the macrolide antibiotic clarithromycin and its metabolites. Chemosphere 2015 120, 192-198.
Bester, K. Fate of Triclosan and Triclosan-Methy in Sewage Treatment Plants and Surface Waters. Arch. Environmental Cont. Toxicol. 2005 49, 9-17.
Boulard, L.; Dierkes, G.; Ternes, T.A. Utilization of large volume zwitterionic hydrophilic interaction liquid chromatography for the analysis of polar pharmaceuticals in aqueous environmental samples: Benefits and limitations. Journal of Chromatography A 2018 1535, 27-43.
Brown, A.K.; Wang, C.S. Simultaneous quantification of propanolol and sulfamethoxazole and major human metabolite conjugates 4-hydroxy-propanolol sulfate and sulfamethoxazole-beta-glucuronide in municipal wastewater - A framework for multiple classes of drugs and conjugates. Journal of Chromatography A 2016 1471, 34-44.
Chang, X.; Meyerm M.T.; Liu, X.; Zhao, Q.; Chen, H.; Chen, H.; Chen, J.-a.; Qiu, Z.; Yang, L.; Cao, J.; Shu, W.; Determination of antibiotics in sewage from hospitals, nursery and slaughter house, wastewater treatment plant and source water in Chogqing region of Three George Reservoir in China. Environmental Pollution 2010 158, 1444-1450.
Coogan, M.A.; Edziyie, R.E.; La Point, T.W.; Venables, B.J. Algal bioaccumulation of triclocarban, triclosan, and methyl-triclosan in a North Texas wastewater treatment plant receiving stream. Chemosphere 2007 67, 1911-1918.
Cui, H.; Chang, H.; Zheng, H.; Wan, Y. Determination and occurrence of sulfonamide transformation products in surface waters. Science of The Total Environment 2021 779, 146562.
Diaz-Cruz, M.S.; Garcia-Galan, M.J.; Barcelo, D. Highly sensitive simultaneous determination of sulfonamide antibiotics and one metabolite in environmental waters by liquid chromatography-quadrupole linear ion trap-mass spectrometry. Journal of Chromatography A 2008 1193, 50-59.
Dungan, R.S.; Snow, D.D.; Bjorneberg, D.L. Occurrence of Antibiotics in an Agricultural Watershed in South-Central Idaho. Journal of Environmental Quality 2017 46, 1455-1461.
Funke, J.; Prasse, C.; Ternes, T.A. Identification of transformation products of antiviral drugs formed during biological wastewater treatment and their occurrence in the urban water cycle. Water Research 2016 98, 75-83.
Garcia-Galan, M.J.; Diaz-Cruz, M.S.; Barcelo, D. Determination of 19 sulfonamides in environmental water samples by automated on-line solid phase extraction-liquid chromatography-tandem mass spectrometry (SPE-LC-MS/MS). Talanta 2010 81, 355-366.
Garcia-Galan, M.J.; Villagrasa, M.; Diaz-Cruz, M.S.; Barcelo, D. LC-QqLIT MS analysis of nine sulfonamides and one of their acetylated metabolites in the Llobregat River basin. Quantitative determination and qualitative evaluation by IDA experiments. Analytical and Bioanalytical Chemistry 2010 397, 1325-1334.
Garcia-Galan, Diaz-Cruz, M.S.; Barcelo, D. Occurrence of sulfonamide residues along the Ebro river basin. Removal in Wastewater treatment plants and environmental impact assessment. Environment International 2011 37, 462-473.
Ghosh, G.C.; Nakada, N.; Yamashita, N.; Tanaka, H. Oseltamivir Carboxylate, the Active Metabolite of Oseltamivir Phosphate (Tamiflu), Detected in Sweage Discharge and River Water in Japan. Environmental Helath Perspectives 2010 118, 103-107.
Göbel, A.; McArdell, C.S.; Suterm M.J.-F.; Giger, W. Trace Determination of Macrolide and Sulfonamide Antimicrobials, a Human Sulfonamide Metabolite, and Trimethoprim in Wastewater Using Liquid Chromatography Coupled to Electrospray Tandem Mass Spectrometry. Analytical Chemistry 2004 76, 4756-4764.
Goessens, T.; Huysman, S.; De Troyer, D; Deknock, A.; Goethals, P.; Lens, L.; Vanhaecke, L.; Croubels, S. Multi-class analysis of 46 antimicrobial drug residues in pond water using UHPLC-Orbitrap-HRMS and application to freshwater ponds in Flanders, Belgium. Talanta 2020 220, 121326.
Gomez-Ramos, M.d.M.; Perez-Parada, A.; Garcia-Reyes, J.F.; Fernandez-Alba, A.R.; Aguera, A. Use of accurate-mass database for the systematic identification of transformation products of organic contaminants in wastewater effluents. Journal of Chromatography A 2011 1218, 8002-8012.
Goncalves, C.; Perez, S.; Osorio, V.; Petrovic, M.; Alpendurada, M.F.; Barcelo, D. Photofate of Oseltamivir (Tamiflu) and Oseltamivir Carboxylate under Natural and Simulated Solar Irradiation: Kinetics, Identification of theTransformation Products, and Environmental Occurrence. Environmental Science & Technology 2011 45, 4307-4314.
Grenni, P.; Patrolecco, L.; Rauseo, J.; Spataro, F.; Di Lenola, M.; Aimola, G.; Zacchini, M.; Pietrini, F.; Di Baccio, D.; Stanton, I.C.; Gaze, W.H. Sulfamethoxazole persistence in a ricer water ecosystem and its effects on the natural microbial community and Lemna minor plant. Microchemical Journal 2019 149, 103999.
Gros, M.; Rodriguez-Mozaz, S.; Barcelo, D. Rapid analysis of multiclass antibiotic residues and some of their metabolites in hospital, urban wastewater and river water by ultra-hugh-performance liquid chromatography coupled to quadrupole-linear ion trap tandem mass spectrometry. Journal of Chromatography A 2013 1292, 173-188.
Guardian, M.G.E.; He, P.; Bermudez, A.; Duan, S.; Kaushal, S.S.; Bosenfeldt, E.; Aga, D.S. Optimized suspect screening approach for a comprehensive assessment of the impact of best management practices in reducing micropollutants transport in the Potomac River watershed. Waster Research X 2021 11, 100088.
Heeb, F.; Singer, H.; Pernet-Coudrier, B.; Qi, W.; Liu, H.; Longree, P.; Müller, B.; Berg, M. Organic Micropollutants in Rivers Downstream of the Megacity Bejing: Sources and Mass Fluxes in a large-scale Wastewater Irrigation System. Environmental Science & Technology 2012 46, 8680-8688.
Hilton, M.J.; Thomas, K.V. Determination of selected human pharmaceuticals compounds in effluent and surface water samples by high-performance liquid chromatography-electrospray tandem mass spectrometry. Journal of Chromatography A 2003 1015, 129-141.
Hirte, K.; Seiwert, B.; Schüürmann, G.; Reemtsma, T. New Hydrolysis products of the beta-lactam antibiotic amoxicillin, their pH-dependent formation and search in municipal wastewater. Water Research 2016 88, 880-888.
Hossain, A.; Nakamichi, S.; Habibiullah-Al-Mamun, M.; Tani, K.; Masunaga, S.; Matsuda, H. Occurrence and ecological risk of pharmaceuticals in ricer surface water of Bangladesh. Environmental Research 2018 165, 258-266.
Jalova, V.; Jarosova, B.; Blaha, L.; Giesy, J.P.; Ocelka, T.; Grabic, R.; Jurcikova, J.; Vrana, B.; Hilscherova, J. Estrogen-, androgen- and aryl hydrocarbon receptor mediated activities in passive and composite samples from municipal waste and surface waters. Environment International 2013 59, 372-383.
Jia, A.; Hu, J.; Wu, X.; Peng, H.; Wu, S.; Dong, Z. Occurrence and source apportionment of sulfonamides and their metabolites in Liadong Bay and the adjacent Liao River basin, North China. Environmental Toxicology and Chemistry 2011 30, 1252-1260.
Jiang, H.; Zhang, D.; Xiao, S.; Geng, C.; Zhang, X. Occurrence and sources of antibiotics and their metabolites in river water, WWTPs, and swine wastewater in Jiulongiiang River basin, south China. Environmental Science and Pollution Research 2013 20, 9075-9083.
Karthikeyan, K.G.; Meyer, M.T. Occurrence of antibiotics in wastewater treatment facilities in Wisconsin, USA. Science of The Total Environment 2006 361, 196-207.
Khan, G.A.; Lindberg, R.; Grabic, R.; Fick, J. The development and application of a system for simultaneously determining anti-infectives and nasal decongestants using on-line solid-phase extraction and liquid chromatography-tandem mass spectrometry. Journal of Pharmaceutical and Biomedical Analysis 2012 66, 24-32.
Kokoszka, K.; Wilk, J.; Felis, E.; Bajkacz, S. Application of UHPLC-MS/MS method t study occurrence and fate of sulfonamide antibiotics and their transformation products in surface water in highly urbanized areas. Chemosphere 2021 283, 131189.
Leknes, H.; Sturtzel, I.E.; Dye, C. Environmental release of oseltamivir from a Norwegian sewage treatment plant during the 2009 influenza A (H1N1) pandemic. Science of The Total Environment 2012 414, 632-638.
Li, D.; Yang, M.; Hu, J.; Zhang, Y.; Chang, H.; Jin, F.; Determination of penicillin G and its degradation products in a penicillin production waster treatment plant and the receiving river. Water Research 2008 42, 307-317.
Lin, A. Y.-C.; Tsai, Y.-T. Occurrence of pharmaceuticals in Taiwan's surface waters: Impact of waste streams from hospitals and pharmaceutical production facilities. Science of The Total Environment 2009 407, 3793-3802.
Lindström, A.; Buerge, I.J.; Poiger, T.; Bergqvist, P.-A.; Müller, M.D.; Buser, H.-R. Occurrence and Environmental Behavior of the Bactericide Triclosan and Its Methyl Derivative in Surface Waters and in Wastewater. Environmental Science & Technology 2002 36, 2322-2329.
Lopez-Serna, R.; Petrovic, M.; Barcelo, D. Occurrence and distribution of multi-class pharmaceuticals and their active metabolites and transformation products in the Ebro River basin. Science of The Total Environment 2012 440, 280-289.
McArdell, C.S.; Molnar, E.; Suter, M.J.-F.; Giger, W. Occurrence and Fate of Macrolide Antibiotics in Wastewater Treatment Plants and in the Glatt Valley Watershed, Switzerland. Environmental Science & Technology 2003 37, 5479-5486.
Miao, X.-S.; Bishay, F.; Chen, M.; Metcalfe, C.D. Occurrence of Antimicrobials in the Final Effluents of Wastewater Treatment Plants in Canada
Moschet, C.; Vermeirssen, E.L.M.; Singer, H.; Stamm, C.; Hollender, J. Evaluation of in-situ calibration of Chemcatcher passive samplers for 322 micropollutants in agricultural and urban affected rivers. Water Research 2015 71, 306-317.
Mosekiemang, T.T.; Stander, M.A.; de Villiers, A. Simultaneous quantification of commonly prescribed antiretroviral drugs and their selected metabolites in aqueous environment samples by direct injection and solid phase extraction liquid chromatography - tandem mass spectrometry. Chemosphere 2019 220, 983-992.
Mokh, S.; El Khatih, M.; Koubar, M.; Daher, Z.; Al Iskandarani, M. Innovative SPE-LC MS/MS technique for the assessment of 63 pharmaceuticals and the detection of antibiotic-resistant bacteria: A case study natural water sources in Lebanon. Science of The Total Environment 2017 609, 830-841.
Peng, X.; Wang, C.; Zhang, K.; Wang, Z.; Huang, Q.; Yu, Y.; Ou, W. Profile and behavior of antiviral drugs in aquatic environments of Pearl River. Science of The Total Environment 2014 466-467, 755-761.
Perez-Parada, A.; Aguera, A.; Gomez-Ramos, M.d.M.; Garcia-Reyes, J.F.; Heinzen, H.; Fernandez-Alba, A.R. Rapid Communications in Mass Spectrometry 2011 25, 731-742.
Pintado-Herrera, M.G.; Gonzalez-Mazo, E. Determining the distribution of triclosan and methyl triclosan in estuarine settings. Chemosphere 2014 95, 478-485.
Prasse, C.; Schlüsener, M.P.; Schulz, R.; Ternes, T.A. Antiviral Drugs in Wastewater and Surface Waters: A New Pharmaceutical Class of Environmental Relevance? Environmental Science & Technology 2010 44, 1728-1735.
Prasse, C.; Schulz, R.; Ternes, T.A. Occurrence of Oseltamivir (Tamiflu) Osweltamivir Carboxylate and other Antiviral Drugs in the river Rhine during the swine flu pandemic in November/December 2009. Vom Wasser 2011 109, 41-43.
Prasse, C.; Wagner, M.; Schulz, R.; Ternes, T.A. Biotransformation of the Antiviral Drugs Acyclovir and Penciclociv in Activated Sludge Treament. Environmental Science & Technology 2011 45, 2761-2769.
Ruff, M.; Mueller, M.S.; Loos, M.; Singer, H.P. Quantitative target and systematic non-target analysis of polar organic micropollutants along the riber Rhine using high-resolution mass-spectrometry - Identification of unknown sources and compounds. Water Research 2015 87, 145-154.
Seitz, W.; Winzenbacher, R. A survey on trace organic chemicals in a German water protection area and the proposal of relevant indicators for anthropogenic influences. Environmental Monitoring and Assessment 2017 189, 244.
Senta, I.; Krizman-Matasic, I.; Terzic, S.; Ahel, M. Comprehensive determination of macrolide antibiotics, their synthesis intermediates and transformation products in wastewater effluents and ambient waters by liquid chromatography-tandem mass spectrometry. Journal of Chromatography A 2017 1509, 60-68.
Shao, B.; Chen, D.; Zheng, J.; Wu, Y.; Sun, C. Determination of 76 pharmaceutical drugs by liquid chromatography-tandem mass spectrometry in slaughterhouse wastewater. Journal of Chromatography A 2009 1216, 8312-8318.
Shen, J.Y.; Chang, M.S.; Yang, S.-H.; Wu, G.J. Simultaneous determination of triclosan, triclocarban, and transformation products of triclocarban in aqueous samples using solid-phase micro-extraction-HPLC-MS/MS: Liquid Chromatography. Journal of Separation Science 2012 35, 2544-2552.
Söderström, H.; Järhult, J.D.; Olsen, B.; Lindberg, R.H.; Tanaka, H.; Fick, J.; Ratna, B. Detection of the Antiviral Drug Oseltamivir in Aquatic Environments. PLoS ONE 2009 4, e6064.
Szymanska, U.; Wiergowski, M.; Soltyszewski, I.; Kuzemko, J.; Wiergowska, G.; Wosniak, M.K. Presence of antibiotics in the aquatic environment in Europe and their analytical monitoring: Recent trends and perspectives. Microchemical Journal 2019 147, 729-740.
Takanami, R.; Ozaki, H.; Giri, R.R.; Taniguchi, S.; Hayashi, S. Detection of Antiviral Drugs Oseltamivir Phosphate and Oseltamivir Carbocylate in Neya River, Osaka Japan. Journal of Water and Environment Technology 2010 8, 363-372.
Takanami, R.; Ozaki, H.; Giri, R.R.; Taniguchi, S.; Hayashi, S. Antiviral Drugs Zanimivir and Oseltamivir Found in Wastewater and Surface Water in Osaka, Japan. Journal of Water and Environment Technology 2012 10, 57-68.
ter Laak, T.L.; van der Aa, M.; Houtman, C.J.; Stoks, P.G.; van Wezel, A.P. Relating environmental concentrations of pharmaceuticals to consumption: A mass balance approach for the river Rhine. Environmental International 2010 36, 403-409.
Terzic, S.; Senta, I.; Ahel, M.; Gros, M.; Petrovic, M.; Barcelo, D.; Müller, J.; Knepper, T.; Marti, I.; Ventura, F.; Jovancic, P.; Jabucar, D. Occurrence and fate of emerging wastewater contaminants in Western Balkan Region. Science of The Total Environment 2008 399, 66-77.
Topal, M.; Arslan Topal, E.I. Occurrence and fate of tetracycline and degradation products in municipal biological wastewater treatment plant and transport of them in surface water. Environmental Monitoring and Assessment 2015 187, 750-759.
Topal, M.; Arslan Topal, E.I. Determination and Monitoring of Tetracycline and Degradation Products in Landfill Leachate. CLEAN - Soil, Air, Water 2016 44, 444-450.
Tong, L.; Qin, L.; Guan, C.; Wilson, M.E.; Li, X.; Cheng, D.; Ma, J.; Liu, H.; Gong, F. Antibiotic resistance gene profiling in response to antibiotic usage and environmental factors in the surface water and groundwater of Honghu Lake, China. Environmental Science and Pollution Research 2020 27, 31995-32005.
Valls-Cantenys, C.; Scheurer, M.; Iglesias, M.; Sacher, F.; Brauch, H.-J.; Salvado, V. A sensitive multi-residue method for the determination of 35 micropollutants including pharmaceuticals, iodinated contrast media and pesticides in water. Analytical and Bioanalytical Chemistry 2016 408, 6189-6200.
Voigt, M.; Savelsberg, C.; Jaeger, C. Identification of Pharmaceuticals in The Aquatic Environment Using HPLC-ESI-Q-TOF-MS and Elimination of Erythromycin Through Photo-Induced Degradation. Journal of Visualized Experiments 2018 138, 754343.
Wang, A.-K.; Rüdel, H.; Pohl, K.; Schwarzbauer, J. Analutical method development for the determination of eight biocides in various environmental compartments and application for monitoring purposes. Environmental Science and Pollution Research 2016 23, 21894-21907.
Wluka, A.-K.; Rüdel, K.; Pohl, K.; Schwarzbauer, J. Analytical method development for the determination of eight biocides in various environmental compartments and application for monitoring purposes. Environmental Science and Pollution Research 2016 23, 21894-21907.
Zhang, Y.; Duan, L.; Wang, B.; L, C.S.; Jia, Y.; Zhai, N.; Blaney, L.; Yu, G. Efficient multiresidue determination method for 168 pharmaceuticals and metabolites: Optimization and application to raw wastewater, wastewater effluent, and surface water in Bejing, China. Environmental Pollution 2020 261, 114113.

## Sheet: Table S2
Table S2: Similarity evaluation and RQAMR calculations
			ChemMine 2D	MolShaCS 3D
TP Name	Parent Compound	PNECAMR [ng/L]	MCS Tanimoto	AUGLAG	MEC = Cmax [ng/L]	RQAMR,similar (eq. 1)	RQAMR,dissimilar (eq. 2)	Classification
1,3-bis(3,4-dichlorophenyl)urea	triclocarban	NA	0.95	0.998	615		NA	dissimilar
12-hydroxy-nevirapine	nevirapine	NA	0.9524	0.996	4300	NA		similar
14-hydroxy-clarithromycin	clarithromycin	250	0.9811	0.999	80	0.32		similar
3-(4-hydroxyphenyl)pyrazinol	amoxicillin	250	0.2581	0.857	1		0.0004	dissimilar
4-formamido-N-(2-pyrimidinyl)benzenesulfonamide	sulfadiazine	NA	0.5652	0.992	1		NA	dissimilar
4-N-methyl-sulfamethoxazole	sulfamethoxazole	16000	0.9444	0.996	1		6.25e-06	dissimilar
4-amino-N-[(1E)-1-amino-3-oxobut-1-en-1-yl]-2-hydroxybenzene-1-sulfonamide	sulfamethoxazole	16000	0.5217	0.995	1		6.25e-06	dissimilar
4-amino-N-[(1E)-1-amino-3-oxobut-1-en-1-yl]benzene-1-sulfonamide	sulfamethoxazole	16000	0.5455	0.995	1		6.25e-06	dissimilar
4-amino-N-methyl-benzenesulfonamide	sulfadiazine	NA	0.7059	0.939	1		NA	dissimilar
4-epianhydrotetracycline	tetracycline	1000	0.4318	0.998	37180		3.718	dissimilar
4-epichlortetracycline	chlortetracycline	NA	1	0.998	84.4	NA		similar
4-epioxytetracycline	oxytetracycline	500	1	0.999	84.9	0.1698		similar
4-epitetracycline	tetracycline	1000	1	0.999	9210	9.21		similar
4-nitroso-sulfamethoxazole	sulfamethoxazole	16000	0.9444	0.998	7.1		4.4375e-05	dissimilar
5-[4-(acetylamino)benzenesulf-onyloxy]sulfapyridine acetate	sulfapyridine	NA	0.5	0.802	3.3		NA	dissimilar
5-hydroxy-sulfadiazine	sulfadiazine	NA	0.9444	0.92	1		NA	dissimilar
5-hydroxy-sulfapyridine	sulfapyridine	NA	0.9444	0.998	9.2		NA	dissimilar
8,14-dihydroxy-efavirenz	efavirenz	NA	0.913	0.995	15200		NA	dissimilar
N-desmethyl azithromycin	azithromycin	250	0.9808	0.999	8600	34.4		similar
N-dimethyl-sulfamethoxazole	sulfamethoxazole	16000	0.8947	0.992	1		6.25e-06	dissimilar
N’-demethyl clarithromycin	clarithromycin	250	0.9412	0.998	2000		0.8	dissimilar
sulfamethoxazole beta-D-glucuronide	sulfamethoxazole	16000	0.5862	0.871	233.7		0.00146062	dissimilar
N-acetyl-sulfadiazine	sulfadiazine	NA	0.85	0.994	91.6		NA	dissimilar
N-acetyl-sulfamerazine	sulfamerazine	NA	0.8571	0.987	420.3		NA	dissimilar
N-acetyl-sulfamethazine	sulfamethazine	NA	0.8636	0.988	695.1		NA	dissimilar
N-acetyl-sulfamethoxazole	sulfamethoxazole	16000	0.85	0.985	290.3		0.00181438	dissimilar
N-acetyl-sulfapyridine	sulfapyridine	NA	0.85	0.986	133.3		NA	dissimilar
amoxicillin penicilloic acid	amoxicillin	250	0.8889	0.998	7.4		0.00296	dissimilar
amoxicillin penilloic acid	amoxicillin	250	0.92	0.995	245.5		0.0982	dissimilar
amoxicillin-diketopiperazine-2'5'	amoxicillin	250	0.8519	0.997	1		0.0004	dissimilar
anhydro-erythromycin	erythromycin	1000	0.9423	0.999	10000	10		similar
anhydrotetracycline	tetracycline	1000	0.4318	0.999	6430	6.43		similar
apo-oxytetracycline	oxytetracycline	500	0.3542	0.999	1	0.002		similar
benzensulfonic acid	sulfadiazine	NA	0.5	0.716	1		NA	dissimilar
benzylpenicilloaldehyde	penicillin g	250	0.5652	0.857	1300000		520	dissimilar
benzylpenicilloic acid	penicillin g	250	0.88	0.996	1800000		720	dissimilar
benzylpenillic acid	penicillin g	250	0.4375	0.998	1200000		480	dissimilar
benzylpenilloic acid	penicillin g	250	0.913	0.996	10504000		4201.6	dissimilar
carbanilide	triclocarban	NA	0.8421	0.983	188		NA	dissimilar
carboxy-abacavir	abacavir	NA	0.9545	0.997	750	NA		similar
carboxy-acyclovir	acyclovir	NA	0.9412	0.998	200		NA	dissimilar
carboxy-emtricitabine	emtricitabine	NA	0.9412	0.997	280		NA	dissimilar
carboxy-lamivudine	lamivudine	NA	0.9375	0.997	230		NA	dissimilar
carboxy-sulfamethoxazole	sulfamethoxazole	16000	0.8947	0.992	1		6.25e-06	dissimilar
clindamycin sulfoxide	clindamycin	1000	0.9643	0.999	120	0.12		similar
descladinosyl azithromycin	azithromycin	250	0.7885	0.972	5300		2.12	dissimilar
dichlorocarbanilide	triclocarban	NA	0.9474	0.997	615		NA	dissimilar
emtricitabine S-oxide	emtricitabine	NA	0.9412	0.997	380		NA	dissimilar
erythromycin A enol ether	erythromycin	1000	1	0.998	777	0.777		similar
erythromycin oxime	erythromycin	1000	1	0.999	19000	19		similar
hydroxy metronidazole	metronidazole	125	0.9231	0.994	11344		9.0752	dissimilar
iso-chlortetracycline	chlortetracycline	NA	0.8857	0.999	15	NA		similar
isopenillic acid	penicillin g	250	0.2432	0.998	935000		374	dissimilar
methyl triclosan	triclosan	NA	0.9444	0.997	191		NA	dissimilar
oseltamivir carboxylate	oseltavimir	NA	0.9091	0.994	1500		NA	dissimilar
phosphorylated azithromycin	azithromycin	250	0.7885	0.996	860		0.344	dissimilar
NA: not available

## Sheet: Table S3
Table S3: EC50, PNEC and RQ estimations of the compiled parents and TPs
TP name	Parent Compound	Similarity Evaluation	SMILES	InChIKey	Moecular Weight (g/mol)	logKow	pKa 1	pKa 1 acid/base	pKa 2	pKa 2 acid/base	pKa 3	pKa 3 acid/base	Reference	a1 (dicationic)	a2 (cationic)	a3 (neutral or zwitterion)	a4 (anionic)	a5 (dianion)	logDlipw (pH7)	baseline applicability	A. fischeri toxicity EC50,baseline [mol/L]	P. subcapitata toxicity EC50,baseline [mol/L]	D. magna QSAR toxicity EC50,baseline [mol/L]	A. fischeri literature EC50 [mol/L]	A. fischeri reference	P. subcapitata literature EC50 [mol/L]	P. subcapitata reference	D. magna literature EC50 [mol/L]	D. magna reference	A. fischeri TR	P. subcapitata TR	D. magna TR	A. fischeri EC50 predicted [mol/L]	P. subcapitata EC50 predicted [mol/L]	D. magna EC50 predicted [mol/L]	PNECA.fischeri [mol/L]	PNECP.subcapitata [mol/L]	PNECD.magna [mol/L]	MEC [mol/L]	RQA.fischeri	RQP.subcapitata	RQD.magna	RQA.fischeri, mixture	RQP.subcapitata, mixture	RQD.magna, mixture	RQeco,mixture
	abacavir		C1CC1NC2=C3C(=NC(=N2)N)N(C=N3)[C@@H]4C[C@@H](C=C4)CO	MCGSCOLBFJQGHM-SCZZXKLOSA-N	286.33	1.22	0.4	base	5.1	base			Kashuba et al. 1999	3.12296e-09	0.0124327	0.987567	NA	NA	1.34731	in	0.0104596	0.001549	0.00118187	NA	NA	0.000200189	Minguez et al. 2014	0.000349247	Minguez et al. 2014	NA	7.73772	3.38404	NA	0.000200189	0.000349247	NA	2.00189e-07	3.49247e-07	4.88946e-12	NA	2.44243e-08	1.4e-08	NA	2.44243e-08	1.4e-08	2.44243e-08
carboxy-abacavir	abacavir	similar	C1CC1NC2=C3C(=NC(=N2)N)N(C=N3)[C@@H]4C[C@@H](C=C4)C(=O)O		300.3	0.61	4	acid	5.4	base			predicted, ACDpKAGALAS, 11 Nov 2022	NA	2.45028e-05	0.0245028	0.975473	NA	-0.177353	out	NA	NA	NA							1	7.73772	3.38404	NA	NA	NA	NA	NA	NA	2.4975e-09	NA	NA	NA
																																				NA	NA	NA
	acyclovir		C1=NC2=C(N1COCCO)N=C(NC2=O)N	MKUXAQIIEYXACX-UHFFFAOYSA-N	225.2	-1.56	2.27	base	9.3	acid			Bhosale et al. 2011	NA	1.85277e-05	0.994995	0.00498679	NA	-1.45756	out	NA	NA	NA	NA	NA	NA	NA	NA	NA	NA	NA	NA	NA	NA	NA	NA	NA	NA	8.43694e-10	NA	NA	NA	NA	NA	NA	NA
carboxy-acyclovir	acyclovir	dissimilar	C1=NC2=C(N1COCC(=O)O)N=C(NC2=O)N	MICNQLKUSOVNNG-UHFFFAOYSA-N	239.2	-1	2.1	base	3.8	acid			predicted, ACDpKAGALAS, 11 Nov 2022	NA	7.93827e-09	0.000630559	0.999369	NA	-1.88754	out	NA	NA	NA							1	1	1	NA	NA	NA	NA	NA	NA	8.3612e-10	NA	NA	NA
	amoxicillin		CC1([C@@H](N2[C@H](S1)[C@@H](C2=O)NC(=O)[C@@H](C3=CC=C(C=C3)O)N)C(=O)O)C	LSQZJLSUYDQPKJ-NJBDSQKTSA-N	365.4	0.87	2.9	acid	7.4	base			Diender et al. 1998	NA	5.68113e-05	0.715212	0.284731	NA	0.870092	in	0.0238468	0.00439959	0.00275441	0.00361248	Park & Choi 2008	0.00410509	Gonzales-Pleiter 2013	0.00273673	Park & Choi 2008	6.60124	1.07174	1.00646	0.00361248	0.00410509	0.00273673	3.61248e-06	4.10509e-06	2.73673e-06	7.06076e-10	1.95455e-07	1.72e-07	2.58e-07	1.16797e-06	5.49224e-06	8.6769e-06	8.6769e-06
3-(4-hydroxyphenyl)pyrazinol	amoxicillin	dissimilar	OC1=CC=C(C=C1)C1=C(O)N=CC=N1	KNKDJXWCPVPHPA-UHFFFAOYSA-N	188.2	1.13	8.1	acid	10	acid			predicted, ACDpKAGALAS, 11 Nov 2022	NA	NA	0.926344	0.0735821	7.35821e-05	1.23151	in	0.0127752	0.00199555	0.00145123							1	1	1	0.0127752	0.00199555	0.00145123	1.27752e-05	1.99555e-06	1.45123e-06	5.3135e-12	4.15924e-07	2.66267e-06	3.66138e-06
amoxicillin penicilloic acid	amoxicillin	dissimilar	CC1([C@@H](NC(S1)[C@@H](C(=O)O)NC(=O)[C@H](C2=CC=C(C=C2)O)N)C(=O)O)C	LHHKJQFIKHAUIA-BGJXXYSSSA-N	383.4	0.5	0.7	acid	8.9	base			predicted, ACDpKAGALAS, 11 Nov 2022	NA	4.94956e-07	0.987567	0.0124327	NA	0.620113	in	0.0367211	0.00760139	0.00429055							1	1	1	0.0367211	0.00760139	0.00429055	3.67211e-05	7.60139e-06	4.29055e-06	1.9301e-11	5.25611e-07	2.53914e-06	4.49849e-06
amoxicillin penilloic acid	amoxicillin	dissimilar	CC1([C@@H](NC(S1)CNC(=O)[C@@H](C2=CC=C(C=C2)O)N)C(=O)O)C	HLJHSXSJKLJNKE-SAIIYOCFSA-N	339.4	-0.41	1.3	acid	8.7	base			predicted, ACDpKAGALAS, 11 Nov 2022	NA	1.95623e-06	0.980436	0.0195623	NA	-0.301815	out	NA	NA	NA							1	1	1	NA	NA	NA	NA	NA	NA	7.23335e-10	NA	NA	NA
amoxicillin-diketopiperazine-2'5'	amoxicillin	dissimilar	CC1([C@@H](N[C@H](S1)C2C(=O)NC(C(=O)N2)C3=CC=C(C=C3)O)C(=O)O)C	IIZCCQJEPBWGJU-YXLKDIQASA-N	365.4	0.97	1.3	acid	4.5	base			predicted, ACDpKAGALAS, 11 Nov 2022	NA	6.28968e-09	0.00315231	0.996848	NA	0.11185	in	0.0883309	0.023107	0.0105652							1	1	1	0.0883309	0.023107	0.0105652	8.83309e-05	2.3107e-05	1.05652e-05	2.73673e-12	3.09827e-08	1.18437e-07	2.59033e-07
	azithromycin		CC[C@@H]1[C@@]([C@@H]([C@H](N(C[C@@H](C[C@@]([C@@H]([C@H]([C@@H]([C@H](C(=O)O1)C)O[C@H]2C[C@@]([C@H]([C@@H](O2)C)O)(C)OC)C)O[C@H]3[C@@H]([C@H](C[C@H](O3)C)N(C)C)O)(C)O)C)C)C)O)(C)O	MQTOSJVFKKJCRP-BICOPXKESA-N	749	4.02	8.74	base					Azithromycin 2021	NA	0.982128	0.0178718	NA	NA	3.24497	in	0.000394702	2.43935e-05	4.08667e-05	0.0003026	Dong et al. 2019	6.67557e-07	Minguez et al. 2014	0.000197597	Li et al. 2020	1.30437	36.5415	0.206819	0.0003026	6.67557e-07	0.000197597	3.026e-07	6.67557e-10	1.97597e-07	4.53939e-09	1.50013e-05	0.0068	2.2973e-05	0.0115431	1.96925	0.0931897	1.96925
N-desmethyl azithromycin	azithromycin	similar	CC[C@@H]1[C@@]([C@@H]([C@H](N(C[C@@H](C[C@@]([C@@H]([C@H]([C@@H]([C@H](C(=O)O1)C)O[C@H]2C[C@@]([C@H]([C@@H](O2)C)O)(C)OC)C)O[C@H]3[C@@H]([C@H](C[C@H](O3)C)NC)O)(C)O)C)C)C)O)(C)O	FZYUKBLYECHAGN-HOQMJRDDSA-N	735.5	3.04	8.5	base	9.5	base			predicted, ACDpKAGALAS, 11 Nov 2022	0.969253	0.0306505	9.69253e-05	NA	NA	2.19078	in	0.00243734	0.000244771	0.000264911							1.30437	36.5415	1	0.0018686	6.69845e-06	0.000264911	1.8686e-06	6.69845e-09	2.64911e-07	1.16927e-08	0.00625749	1.74559	0.0441383
descladinosyl azithromycin	azithromycin	dissimilar	CC[C@@H]1[C@@]([C@@H]([C@H](N(C[C@@H](C[C@@]([C@@H]([C@H]([C@@H]([C@H](C(=O)O1)C)O)C)O[C@H]2[C@@H]([C@H](C[C@H](O2)C)N(C)C)O)(C)O)C)C)C)O)(C)O	PXDYILJJHOVNLO-NZMWSZMZSA-N	590.8	2.93	8.5	base	9.5	base			predicted, ACDpKAGALAS, 11 Nov 2022	0.969253	0.0306505	9.69253e-05	NA	NA	2.1851	in	0.00246135	0.00024783	0.000267591							1	3.65415	1	0.00246135	6.78216e-05	0.000267591	2.46135e-06	6.78216e-08	2.67591e-07	8.97089e-09	0.00364469	0.132272	0.0335246
phosphorylated azithromycin	azithromycin	dissimilar	CC[C@H]1OC(=O)[C@H](C)[C@@H](O[C@H]2C[C@@](C)(OC)[C@@H](O)[C@H](C)O2)[C@H](C)[C@@H](O[C@@H]2O[C@H](C)C[C@@H]([C@H]2OP(O)(O)=O)N(C)C)[C@](C)(O)C[C@@H](C)CN(C)[C@H](C)[C@@H](O)[C@]1(C)O		829.5	2.82	0.1	acid	9.6	base			predicted, ACDpKAGALAS, 11 Nov 2022	NA	1.25577e-07	0.997494	0.00250559	NA	2.96722	in	0.000637654	4.47859e-05	6.68715e-05							1	3.65415	1	0.000637654	1.22562e-05	6.68715e-05	6.37654e-07	1.22562e-08	6.68715e-08	1.03677e-09	0.00162591	0.0845914	0.0155039
	chlortetracycline		C[C@@]1([C@H]2C[C@H]3[C@@H](C(=O)C(=C([C@]3(C(=O)C2=C(C4=C(C=CC(=C41)Cl)O)O)O)O)C(=O)N)N(C)C)O	DHPRQBPJLMKORJ-XRNKAMNCSA-N	478.9	-0.62	3.33	acid	7.55	acid	9.33	base	Qiang & Adams 2004	NA	0.00016659	0.779198	0.219608	0.00102718	-0.602417	out	NA	NA	NA	2.52662e-05	Di Nica et al. 2016	3.75861e-06	Yang et al. 2009	0.000266089	Ji et al. 2012	NA	NA	NA	NA	NA	NA	NA	NA	NA	1.52224e-10	6.02479e-06	4.05e-05	5.72079e-07	6.02479e-06	4.05e-05	5.72079e-07	4.05e-05
4-epichlortetracycline	chlortetracycline	similar	C[C@@]1([C@H]2C[C@H]3[C@H](C(=O)C(=C([C@]3(C(=O)C2=C(C4=C(C=CC(=C41)Cl)O)O)O)O)C(=O)N)N(C)C)O	DHPRQBPJLMKORJ-XRZQSNOTSA-N	478.9	-0.62	3.3	acid	6.9	acid	9.4	base	predicted, ACDpKAGALAS, 11 Nov 2022	NA	8.81246e-05	0.441669	0.556029	0.00221359	-0.809405	out	NA	NA	NA							1	1	1	NA	NA	NA	NA	NA	NA	1.76237e-10	NA	NA	NA
iso-chlorotetracycline	chlortetracycline	similar	C[C@@]1(C2=C(C=CC(=C2C(=O)O1)O)Cl)[C@H]3C[C@H]4[C@@H](C(=O)C(=C([C@]4(C(=O)C3)O)O)C(=O)N)N(C)C	ZDCFZNSICAQKSV-AXVXPIMKSA-N	478.9	-0.19	3	acid	8.4	base	9.4	acid	predicted, ACDpKAGALAS, 11 Nov 2022	NA	9.61474e-05	0.961474	0.038277	0.000152383	-0.0872255	out	NA	NA	NA							1	1	1	NA	NA	NA	NA	NA	NA	3.13218e-11	NA	NA	NA
																																				NA	NA	NA
	clarithromycin		CC[C@@H]1[C@@]([C@@H]([C@H](C(=O)[C@@H](C[C@@]([C@@H]([C@H]([C@@H]([C@H](C(=O)O1)C)O[C@H]2C[C@@]([C@H]([C@@H](O2)C)O)(C)OC)C)O[C@H]3[C@@H]([C@H](C[C@H](O3)C)N(C)C)O)(C)OC)C)C)O)(C)O	AGOYDEPGAOXOCK-KCBOHYOISA-N	748	3.16	8.99	base					Clarithromycin 2021	NA	0.989871	0.0101293	NA	NA	2.34949	in	0.00185303	0.000172976	0.000199937	1.60829e-05	Garcia et al. 2016	2.6738e-09	Isidori et al. 2005	3.4385e-05	Isidori et al. 2005	115.218	64692.8	5.81465	1.60829e-05	2.6738e-09	3.4385e-05	1.60829e-08	2.6738e-12	3.4385e-08	2.04545e-10	1.27182e-05	0.0765	5.94868e-06	0.0184378	104.998	0.0136782	104.998
14-hydroxy-clarithromycin	clarithromycin	similar	C[C@@H]1C[C@@H]([C@H]([C@@H](O1)O[C@@H]2[C@H]([C@@H]([C@H](C(=O)O[C@@H]([C@@]([C@@H]([C@H](C(=O)[C@@H](C[C@@]2(C)OC)C)C)O)(C)O)C(C)O)C)O[C@H]3C[C@@]([C@H]([C@@H](O3)C)O)(C)OC)C)O)N(C)C	BLPFDXNVUDZBII-KNPZYKNQSA-N	764	2.69	8.5	base	12.5	acid			predicted, ACDpKAGALAS, 11 Nov 2022	NA	0.969346	0.0306534	9.69346e-08	NA	1.94271	in	0.00374083	0.000421139	0.000411257							115.218	64692.8	5.81465	3.24675e-05	6.50982e-09	7.07277e-05	3.24675e-08	6.50982e-12	7.07277e-08	1.04712e-10	0.00322513	16.0852	0.00148049
N’-demethyl clarithromycin	clarithromycin	dissimilar	CC[C@@H]1[C@@]([C@@H]([C@H](C(=O)[C@@H](C[C@@]([C@@H]([C@H]([C@@H]([C@H](C(=O)O1)C)O[C@H]2C[C@@]([C@H]([C@@H](O2)C)O)(C)OC)C)O[C@H]3[C@@H]([C@H](C[C@H](O3)C)NC)O)(C)OC)C)C)O)(C)O	CIJTVUQEURKBDL-RWJQBGPGSA-N	734.5	3.05	8.6	base	12.7	acid			predicted, ACDpKAGALAS, 11 Nov 2022	NA	0.975497	0.0245034	4.88906e-08	NA	2.28705	in	0.00206402	0.000198291	0.000223343							11.5218	6469.28	1	0.000179141	3.06512e-08	0.000223343	1.79141e-07	3.06512e-11	2.23343e-07	2.72294e-09	0.0152	88.8363	0.0121917
	clindamycin		CCC[C@@H]1C[C@H](N(C1)C)C(=O)N[C@@H]([C@@H]2[C@@H]([C@@H]([C@H]([C@H](O2)SC)O)O)O)[C@H](C)Cl	KDLRVYVGXIQJDK-AWPVFWJPSA-N	425	2.16	6.9	base	11.2	acid			Oesterling 1970	NA	0.442673	0.557292	3.51628e-05	NA	2.08088	in	0.00294672	0.000311288	0.0003219	2.16541e-07	Ioele et al. 2016	3.29412e-08	Minguez et al. 2014	0.000235294	Minguez et al. 2014	13608.1	9449.83	1.36808	2.16541e-07	3.29412e-08	0.000235294	2.16541e-10	3.29412e-11	2.35294e-07	4.23529e-10	0.00195588	0.0128571	1.8e-06	0.188283	0.747784	0.000164736	0.747784
clindamycin sulfoxide	clindamycin	similar	CCCC1CC(N(C1)C)C(=O)NC(C2C(C(C(C(O2)S(=O)C)O)O)O)C(C)Cl	XSLGFIQRVCXUEU-UHFFFAOYSA-N	441	1.34	7.5	base	11.1	acid			predicted, ACDpKAGALAS, 11 Nov 2022	NA	0.759732	0.240248	1.90836e-05	NA	0.973394	in	0.0199505	0.00350974	0.00229343							13608.1	9449.83	1.36808	1.46607e-06	3.71408e-07	0.00167639	1.46607e-09	3.71408e-10	1.67639e-06	2.72109e-10	0.185604	0.732641	0.000162318
	efavirenz		C1CC1C#C[C@]2(C3=C(C=CC(=C3)Cl)NC(=O)O2)C(F)(F)F	XPOQHMRABVBWPR-ZDUSSCGKSA-N	315.67	4.69	10.2	acid					Kashuba et al. 1999	NA	NA	0.999369	0.000630559	NA	4.85665	in	2.44067e-05	7.18091e-07	2.34626e-06	NA	NA	3.80144e-08	Guo et al. 2015	NA	NA	NA	18.89	NA	NA	3.80144e-08	NA	NA	3.80144e-11	NA	4.94187e-14	NA	1.3e-06	NA	NA	1.73852	NA	1.73852
8,14-dihydroxy-efavirenz	efavirenz	dissimilar	C1CC1(C#CC2(C3=C(C(=CC(=C3)Cl)O)NC(=O)O2)C(F)(F)F)O	WILFXLMJFSKQRP-UHFFFAOYSA-N	347.67	2.8	8.7	acid	13.5	acid			predicted, ACDpKAGALAS, 11 Nov 2022	NA	NA	0.980438	0.0195623	6.18614e-09	2.94029	in	0.000668014	4.75038e-05	7.01423e-05							1	1.889	1	0.000668014	2.51476e-05	7.01423e-05	6.68014e-07	2.51476e-08	7.01423e-08	4.37196e-08	0.0654471	1.73852	0.623299
	emtricitabine		C1[C@H](O[C@H](S1)CO)N2C=C(C(=NC2=O)N)F	XQSPYNMVSIKCOC-NTSWFWBYSA-N	247.25	-0.43	10.1	base					Rabel et al. 1996	NA	0.999206	0.000793698	NA	NA	-1.31121	out	NA	NA	NA	NA	NA	NA	NA	NA	NA	NA	NA	NA	NA	NA	NA	NA	NA	NA	1.82002e-10	NA	NA	NA	NA	6.79382e-05	NA	6.79382e-05
carboxy-emtricitabine	emtricitabine	dissimilar	C1[C@H](O[C@H](S1)C(=O)O)N2C=C(C(=NC2=O)N)F		261.2	-0.85	1.9	base	2.7	acid			predicted, ACDpKAGALAS, 11 Nov 2022	NA	3.98087e-10	5.01162e-05	0.99995	NA	-1.7383	out	NA	NA	NA							1	1	1	NA	NA	NA	NA	NA	NA	1.07198e-09	NA	NA	NA
emtricitabine S-oxide	emtricitabine	dissimilar	C1[C@H](O[C@H](S1=O)CO)N2C=C(C(=NC2=O)N)F	DMOMZPWPIDCLMB-YGFFCSEESA-N	263.3	0.03	2	base	13.3	acid			predicted, ACDpKAGALAS, 11 Nov 2022	NA	9.99989e-06	0.999989	5.01182e-07	NA	0.150296	in	0.0826567	0.0212431	0.00986898							1	1	1	NA	0.0212431	0.00986898	NA	2.12431e-05	9.86898e-06	1.44322e-09	NA	6.79382e-05	0.000146238
	erythromycin		CC[C@@H]1[C@@]([C@@H]([C@H](C(=O)[C@@H](C[C@@]([C@@H]([C@H]([C@@H]([C@H](C(=O)O1)C)O[C@H]2C[C@@]([C@H]([C@@H](O2)C)O)(C)OC)C)O[C@H]3[C@@H]([C@H](C[C@H](O3)C)N(C)C)O)(C)O)C)C)O)(C)O	ULGZDMOVFRHVEP-RWJQBGPGSA-N	733.9	3.06	8.89	base	12.7	acid			Qiang & Adams 2004 (acid from ACD)	NA	0.987281	0.0127186	2.5377e-08	NA	2.25767	in	0.00217145	0.000211454	0.000235286	0.000136258	Hernando et al. 2007	4.98706e-08	Eguchi et al. 2004	0.000283186	Ji et al. 2012	15.9363	4240.06	0.830854	0.000136258	4.98706e-08	0.000283186	1.36258e-07	4.98706e-11	2.83186e-07	3.82341e-09	2.806e-05	0.0766667	1.35014e-05	0.317662	890.197	0.184403	890.197
anhydro-erythromycin	erythromycin	similar	CC[C@@H]1[C@@]2([C@@H]([C@H]([C@@]3(O2)[C@@H](C[C@@](O3)([C@@H]([C@H]([C@@H]([C@H](C(=O)O1)C)O[C@H]4C[C@@]([C@H]([C@@H](O4)C)O)(C)OC)C)O[C@H]5[C@@H]([C@H](C[C@H](O5)C)N(C)C)O)C)C)C)O)C	YKAVHPRGGAUFDN-BLXDXNBWSA-N	715.9	3.18	8.5	base	12.9	acid			predicted, ACDpKAGALAS, 11 Nov 2022	NA	0.969347	0.0306534	3.85904e-08	NA	2.43761	in	0.00159145	0.00014265	0.000171017							15.9363	4240.06	1	9.98634e-05	3.36433e-08	0.000171017	9.98634e-08	3.36433e-11	1.71017e-07	1.39684e-08	0.139875	415.192	0.0816784
erythromycin A enol ether	erythromycin	similar	CC[C@@H]1[C@@]([C@@H]([C@H](C2=C(C[C@@](O2)([C@@H]([C@H]([C@@H]([C@H](C(=O)O1)C)O[C@H]3C[C@@]([C@H]([C@@H](O3)C)O)(C)OC)C)O[C@H]4[C@@H]([C@H](C[C@H](O4)C)N(C)C)O)C)C)C)O)(C)O	JFVYXJKGJMUGRG-KJPZRSJGSA-N	715.9	3.17	8.6	base	12.9	acid			predicted, ACDpKAGALAS, 11 Nov 2022	NA	0.975497	0.0245034	3.08479e-08	NA	2.40825	in	0.00167422	0.000152112	0.000180156							15.9363	4240.06	1	0.000105058	3.5875e-08	0.000180156	1.05058e-07	3.5875e-11	1.80156e-07	1.08535e-09	0.010331	30.2536	0.00602449
erythromycin oxime	erythromycin	similar	CC[C@@H]1[C@@]([C@@H]([C@H](/C(=N/O)/[C@@H](C[C@@]([C@@H]([C@H]([C@@H]([C@H](C(=O)O1)C)O[C@H]2C[C@@]([C@H]([C@@H](O2)C)O)(C)OC)C)O[C@H]3[C@@H]([C@H](C[C@H](O3)C)N(C)C)O)(C)O)C)C)O)(C)O	KYTWXIARANQMCA-PGYIPVOXSA-N	748.9	2.96	8.6	base	11.8	acid			predicted, ACDpKAGALAS, 11 Nov 2022	NA	0.975496	0.0245034	3.88352e-07	NA	2.19615	in	0.00241484	0.000241913	0.000262401							15.9363	4240.06	1	0.000151531	5.70542e-08	0.000262401	1.51531e-07	5.70542e-11	2.62401e-07	2.53705e-08	0.167428	444.675	0.0966861
	lamivudine		C1[C@H](O[C@H](S1)CO)N2C=CC(=NC2=O)N	JTEGQNOMFQHVDC-NKWVEPMBSA-N	229.26	-0.93	4.3	base	14	acid			Kashuba et al. 1999	NA	0.00199129	0.998009	9.98009e-08	NA	-0.820079	out	NA	NA	NA	NA	NA	0.00201954	Guo et al. 2015	NA	NA	NA	NA	NA	NA	NA	NA	NA	NA	NA	8.72372e-12	NA	4.31965e-09	NA	NA	4.31965e-09	NA	4.31965e-09
carboxy-lamivudine	lamivudine	dissimilar	C1[C@@H](O[C@@H](S1)C(=O)O)N2C=CC(=NC2=O)N		243.2	-1.17	3.1	acid	4.4	base			predicted, ACDpKAGALAS, 11 Nov 2022	NA	3.15435e-07	0.00250559	0.997494	NA	-2.05202	out	NA	NA	NA							1	1	1	NA	NA	NA	NA	NA	NA	9.45724e-10	NA	NA	NA
	metronidazole		CC1=NC=C(N1CCO)[N+](=O)[O-]	VAOCPAMSLUNLGC-UHFFFAOYSA-N	171.15	-0.02	2.55	base					Shemer et al. 2006	NA	3.54801e-05	0.999965	NA	NA	0.0997861	in	0.0901904	0.0237248	0.0107936	0.00141981	Kolodziejska et al. 2013	NA	NA	0.00123284	Kolodziejska et al. 2013	63.523	NA	8.75506	0.00141981	NA	0.00123284	1.41981e-06	NA	1.23284e-06	9.93281e-11	6.99588e-08	NA	8.05687e-08	0.00426824	NA	0.00561452	0.00561452
hydroxy metronidazole	metronidazole	dissimilar	C1=C(N(C(=N1)CO)CCO)[N+](=O)[O-]	AEHPOYAOLCAMIU-UHFFFAOYSA-N	187.2	-0.02	0.7	base	14.9	acid			predicted, ACDpKAGALAS, 11 Nov 2022	NA	5.01187e-07	0.999999	1.25892e-08	NA	0.0997998	in	0.0901883	0.0237241	0.0107933							6.3523	1	1	0.0141977	0.0237241	0.0107933	1.41977e-05	2.37241e-05	1.07933e-05	6.05983e-08	0.00426817	0.00255429	0.00561444
	nevirapine		CC1=C2C(=NC=C1)N(C3=C(C=CC=N3)C(=O)N2)C4CC4	NQDJXKOVJZTUJA-UHFFFAOYSA-N	266.3	1.81	2.8	base					Kashuba et al. 1999	NA	6.30918e-05	0.999937	NA	NA	1.94808	in	0.00370632	0.000416225	0.000407363	NA	NA	0.000161472	Guo et al. 2015	NA	NA	NA	2.57769	NA	NA	0.000161472	NA	NA	1.61472e-07	NA	5.63275e-15	NA	3.48837e-11	NA	NA	0.026894	NA	0.026894
12-hydroxy-nevirapine	nevirapine	similar	C1CC1N2C3=C(C=CC=N3)C(=O)NC4=C(C=CN=C42)CO	SEBABOMFNCVZGF-UHFFFAOYSA-N	282.3	1.24	4.7	base	14.4	acid			predicted, ACDpKAGALAS, 11 Nov 2022	NA	0.00498688	0.995013	3.96122e-08	NA	1.37045	in	0.01005	0.00147257	0.00113437							1	2.6	1	0.01005	0.000566373	0.00113437	1.005e-05	5.66373e-07	1.13437e-06	1.5232e-08	0.00151563	0.026894	0.0134277
	oseltamivir		CCC(CC)O[C@@H]1C=C(C[C@@H]([C@H]1NC(=O)C)N)C(=O)OCC	VSZGPKBBMSAYNT-RRFJBIMHSA-N	312.4	0.95	7.6	base					Hoffmann-La Roche 2020	NA	0.79924	0.20076	NA	NA	0.527718	in	0.0430737	0.00930397	0.00505426	1e-05	Escher et al. 2010	0.000193022	Straub 2009	8.00256e-05	Straub 2009	4307.37	48.2017	63.158	1e-05	0.000193022	8.00256e-05	1e-08	1.93022e-07	8.00256e-08	2.11268e-11	2.11268e-06	1.09453e-07	2.64e-07	2.11268e-06	1.09453e-07	2.64e-07	2.11268e-06
oseltamivir carboxylate	oseltavimir	dissimilar	CCC(CC)O[C@@H]1C=C(C[C@@H]([C@H]1NC(=O)C)N)C(=O)O	NENPYTRHICXVCS-YNEHKIRRSA-N	284.4	-1.78	3.4	acid	9.1	base				NA	0.000249147	0.991872	0.00787872	NA	-1.68099	out	NA	NA	NA							430.737	4.82017	6.3158	NA	NA	NA	NA	NA	NA	5.27426e-09	NA	NA	NA
	oxytetracycline		C[C@@]1([C@H]2[C@@H]([C@H]3[C@@H](C(=O)C(=C([C@]3(C(=O)C2=C(C4=C1C=CC=C4O)O)O)O)C(=O)N)N(C)C)O)O	OWFJMIVZYSDULZ-PXOLEDIWSA-N	460.4	-0.09	3.22	acid	7.46	acid	8.94	base	Oxytetracycline 2021	NA	0.000122852	0.740256	0.256674	0.00294701	-0.0865406	out	NA	NA	NA	0.000188966	Park & Choi 2008	7.42832e-07	Isidori et al. 2005	0.00134926	Park & Choi 2008	NA	NA	NA	NA	NA	NA	NA	NA	NA	4.98697e-10	2.63908e-06	0.000671345	3.69607e-07	2.63908e-06	0.000671345	3.69607e-07	0.000671345
4-epioxytetracycline	oxytetracycline	similar	C[C@@]1([C@H]2[C@@H]([C@H]3[C@H](C(=O)C(=C([C@]3(C(=O)C2=C(C4=C1C=CC=C4O)O)O)O)C(=O)N)N(C)C)O)O	OWFJMIVZYSDULZ-DVJPNYBFSA-N	460.4	-0.9	3.3	acid	6.9	acid	9	base	predicted, ACDpKAGALAS, 11 Nov 2022	NA	8.78307e-05	0.440196	0.554174	0.00554174	-1.09336	out	NA	NA	NA							658.4	1	1	NA	NA	NA	NA	NA	NA	1.84405e-10	NA	NA	NA
apo-oxytetracycline	oxytetracycline	similar	CC1=C2C=CC=C(C2=C(C3=C1[C@@H](OC3=O)[C@H]4[C@@H](C(=C(C(=O)[C@H]4O)C(=O)N)O)N(C)C)O)O	DRKMHDAKULCOKQ-UHFFFAOYSA-N	442.4	-0.18	3.4	acid	6.4	acid	8.9	base	predicted, ACDpKAGALAS, 11 Nov 2022	NA	4.99238e-05	0.19875	0.791239	0.00996111	-0.61639	out	NA	NA	NA							658.4	1	1	NA	NA	NA	NA	NA	NA	2.2604e-12	NA	NA	NA
																																				NA	NA	NA
	penicillin G (benzylpenicillin)		CC1([C@@H](N2[C@H](S1)[C@@H](C2=O)NC(=O)CC3=CC=CC=C3)C(=O)O)C	JGSARLDLIJGVTE-MBNYWOFBSA-N	334.4	1.83	2.74	acid					Penicillin G 2021	NA	NA	5.49511e-05	0.999945	NA	0.968515	in	0.0201194	0.00354741	0.00231336	0.000291268	Schmitz et al. 1998	9.27033e-06	Zounkova et al. 2011	0.00299043	Müller 1982	69.0751	382.662	0.773588	0.000291268	9.27033e-06	0.00299043	2.91268e-07	9.27033e-09	2.99043e-06	2.99043e-05	0.102669	3.22581	0.01	4.48528	147.863	5.55025	147.863
benzylpenicilloaldehyde	penicillin G	dissimilar	C1=CC=C(C=C1)CC(=O)NCC=O	ZBDOVHVJWVWSPQ-UHFFFAOYSA-N	177.2	1.06	-1.8	base	13.2	acid			predicted, ACDpKAGALAS, 11 Nov 2022	NA	1.58489e-09	0.999999	6.30957e-07	NA	1.1906	in	0.0137104	0.00218238	0.00156041							6.90751	38.2662	1	0.00198486	5.70315e-05	0.00156041	1.98486e-06	5.70315e-08	1.56041e-06	7.33634e-06	3.69616	128.637	4.70155
benzylpenicilloic acid	penicillin G	dissimilar	CC1(C(NC(S1)C(C(=O)O)NC(=O)CC2=CC=CC=C2)C(=O)O)C	HCYWNSXLUZRKJX-UHFFFAOYSA-N	352.4	-0.54	1.1	acid	2.1	acid	5.2	base	predicted, ACDpKAGALAS, 11 Nov 2022	NA	2.4727e-13	1.96413e-07	0.0156017	0.984398	-1.4254	out	NA	NA	NA							6.90751	38.2662	1	NA	NA	NA	NA	NA	NA	5.10783e-06	NA	NA	NA
benzylpenillic acid	penicillin G	dissimilar	CC1(C(N2C(S1)C(N=C2CC3=CC=CC=C3)C(=O)O)C(=O)O)C	PSPRNQOVLYLHSA-UHFFFAOYSA-N	334.4	1.28	0.7	acid	2.8	acid	10.9	base	predicted, ACDpKAGALAS, 11 Nov 2022	NA	3.16168e-11	6.30838e-05	0.999811	0.000125869	0.413047	in	0.0525067	0.0119565	0.00619376							6.90751	38.2662	1	0.0076014	0.000312457	0.00619376	7.6014e-06	3.12457e-07	6.19376e-06	3.58852e-06	0.472086	11.4848	0.579376
benzylpenilloic acid	penicillin G	dissimilar	CC1([C@@H](N[C@H](S1)CNC(=O)CC2=CC=CC=C2)C(=O)O)C	LRWFMQCGNBOTQP-OLZOCXBDSA-N	308.4	0.03	1.4	acid	5.1	base	13.2	acid	predicted, ACDpKAGALAS, 11 Nov 2022	NA	3.12296e-08	0.0124327	0.987567	6.23112e-07	-0.803636	out	NA	NA	NA							6.90751	38.2662	1	NA	NA	NA	NA	NA	NA	3.40597e-05	NA	NA	NA
isopenillic acid	penicillin G	dissimilar	CC(C)(S)[C@H](C(O)=O)N1C=C(N=C1CC1C=CC=CC=1)C(O)=O		334.4	0.97	2.1	acid	4.1	acid	6.2	base	predicted, ACDpKAGALAS, 11 Nov 2022	NA	2.16787e-09	0.0001722	0.136783	0.863044	0.100373	in	0.0900991	0.0236944	0.0107823							6.90751	38.2662	1	0.0130437	0.000619199	0.0107823	1.30437e-05	6.19199e-07	1.07823e-05	2.79605e-06	0.214361	4.51559	0.259318
	sulfadiazine		C1=CN=C(N=C1)NS(=O)(=O)C2=CC=C(C=C2)N	SEEPANYCNGTZFQ-UHFFFAOYSA-N	250.28	-0.09	2.1	base	6.48	acid			Stober & DeWitte 1982	NA	2.92004e-06	0.231947	0.76805	NA	-0.481289	out	NA	NA	NA	0.00025704	Wang et al. 2016	NA	NA	0.000847051	De Liguoro et al. 2009	NA	NA	NA	NA	NA	NA	NA	NA	NA	9.23765e-09	3.59386e-05	NA	1.09057e-05	3.61036e-05	6.7319e-07	1.2294e-05	3.61036e-05
4-amino-N-methyl-benzenesulfonamide	sulfadiazine	dissimilar	CNS(=O)(=O)C1=CC=C(N)C=C1	OISQSDKFWKJEBA-UHFFFAOYSA-N	187	-0.01	1.8	base	10.7	acid			predicted, ACDpKAGALAS, 11 Nov 2022	NA	6.30827e-06	0.999794	0.000199485	NA	0.10982	in	0.0886411	0.0232098	0.0106032							1	1	1	0.0886411	0.0232098	0.0106032	8.86411e-05	2.32098e-05	1.06032e-05	5.34759e-12	6.03286e-08	2.30402e-07	5.04335e-07
4-formamido-N-(2-pyrimidinyl)benzenesulfonamide	sulfadiazine	dissimilar	O=CNC1=CC=C(C=C1)S(=O)(=O)NC1=NC=CC=N1	OVELYWMMDNFICW-UHFFFAOYSA-N	279	0.6	1.1	base	5.9	acid			predicted, ACDpKAGALAS, 11 Nov 2022	NA	9.26412e-08	0.0735875	0.926412	NA	-0.0532937	out	NA	NA	NA							1	1	1	NA	NA	NA	NA	NA	NA	3.58423e-12	NA	NA	NA
5-hydroxy-sulfadiazine	sulfadiazine	dissimilar	NC1=CC=C(C=C1)S(=O)(=O)NC1=NC=C(O)C=N1	VBMYFGQAZZYDIY-UHFFFAOYSA-N	266.3	0.34	1.9	base	6.2	acid	10.7	acid	predicted, ACDpKAGALAS, 11 Nov 2022	NA	1.08651e-06	0.136783	0.863044	0.0001722	-0.188091	out	NA	NA	NA							1	1	1	NA	NA	NA	NA	NA	NA	3.75516e-12	NA	NA	NA
N-acetyl-sulfadiazine	sulfadiazine	dissimilar	CC(=O)NC1=CC=C(C=C1)S(=O)(=O)NC1=NC=CC=N1	NJIZUWGMNCUKGU-UHFFFAOYSA-N	296.34	0.64	1.1	base	5.9	acid	13.4	acid	predicted, ACDpKAGALAS, 11 Nov 2022	NA	9.26412e-08	0.0735875	0.926412	3.68811e-07	-0.0128938	out	NA	NA	NA							1	1	1	NA	NA	NA	NA	NA	NA	3.09104e-10	NA	NA	NA
benzensulfonic acid	sulfadiazine	dissimilar	C1=CC=C(C=C1)S(=O)(=O)O	SRSXLGNVWSONIS-UHFFFAOYSA-N	158.2	1.2	0.7	acid					Guthrie 1978	NA	NA	5.01187e-07	0.999999	NA	0.332002	in	0.0603947	0.0142757	0.00715086							1	1	1	0.0603947	0.0142757	0.00715086	6.03947e-05	1.42757e-05	7.15086e-06	6.32111e-12	1.04663e-07	4.42788e-07	8.83965e-07
	sulfamerazine		CC1=NC(=NC=C1)NS(=O)(=O)C2=CC=C(C=C2)N	QPPBRPIAZZHUNT-UHFFFAOYSA-N	264.31	0.14	2.06	base	6.9	acid			Qiang & Adams 2004	NA	5.08272e-06	0.442686	0.557309	NA	-0.0410067	out	NA	NA	NA	0.000533464	Wang et al. 2016	NA	NA	0.00104801	De Liguoro et al. 2009	NA	NA	NA	NA	NA	NA	NA	NA	NA	6.20484e-11	1.16312e-07	NA	5.92058e-08	3.50303e-05	NA	0.000298333	0.000298333
N-acetyl-sulfamerazine	sulfamerazine	dissimilar	CC1=NC(=NC=C1)NS(=O)(=O)C2=CC=C(C=C2)NC(=O)C	PHFJZKMLXDFUNB-UHFFFAOYSA-N	306.3	0.9	1.1	base	6.6	acid	13.4	acid	predicted, ACDpKAGALAS, 11 Nov 2022	NA	3.58475e-07	0.284747	0.715252	2.84747e-07	0.580782	in	0.0393019	0.00828432	0.00460042							1	1	1	0.0393019	0.00828432	0.00460042	3.93019e-05	8.28432e-06	4.60042e-06	1.37218e-09	3.4914e-05	0.000165636	0.000298273
	sulfamethazine		CC1=CC(=NC(=N1)NS(=O)(=O)C2=CC=C(C=C2)N)C	ASWVTGNCAZCNNR-UHFFFAOYSA-N	278.33	0.73	2.07	base	7.49	acid			Qiang & Adams 2004	NA	8.87649e-06	0.755512	0.244479	NA	0.749373	in	0.0293745	0.00572922	0.00341179	0.00088025	Wang et al. 2016	3.12579e-05	Yang et al. 2009	0.00037725	Gallina et al. 2008	33.3706	183.289	9.04386	0.00088025	3.12579e-05	0.00037725	8.8025e-07	3.12579e-08	3.7725e-07	2.2247e-08	2.52735e-05	0.000711724	5.89714e-05	2.52735e-05	0.000711724	5.89714e-05	0.000711724
N-acetyl-sulfamethazine	sulfamethazine	dissimilar	CC1=CC(=NC(=N1)NS(=O)(=O)C2=CC=C(C=C2)NC(=O)C)C	LJKAKWDUZRJNPJ-UHFFFAOYSA-N	324.4	0.32	2.5	base	6.6	acid			predicted, ACDpKAGALAS, 11 Nov 2022	NA	9.00442e-06	0.284745	0.715246	NA	-0.00502048	out	NA	NA	NA							3.33706	18.3289	1	NA	NA	NA	NA	NA	NA	2.14273e-09	NA	NA	NA
	sulfamethoxazole		CC1=CC(=NO1)NS(=O)(=O)C2=CC=C(C=C2)N	JLKIGFTWXXRPMT-UHFFFAOYSA-N	253.28	0.89	1.85	base	5.6	acid			Qiang & Adams 2004	NA	2.71048e-07	0.0382865	0.961713	NA	0.147486	in	0.0830588	0.0213741	0.00991826	4.95894e-05	Drzymala & Kalka 2020	5.76437e-07	Ferrari et al. 2009	0.000486023	Park & Choi 2008	1674.93	37079.7	20.407	4.95894e-05	5.76437e-07	0.000486023	4.95894e-08	5.76437e-10	4.86023e-07	1.69666e-08	0.000342142	0.0294336	3.4909e-05	0.000555932	0.0661824	5.82366e-05	0.0661824
4-N-methyl-sulfamethoxazole	sulfamethoxazole	dissimilar	CC1=CC(=NO1)NS(=O)(=O)C2=CC=C(C=C2)NC	ZRXDSRHCGYXVTI-UHFFFAOYSA-N	268	1.87	1.8	base	5.7	acid			predicted, ACDpKAGALAS, 11 Nov 2022	NA	3.01135e-07	0.0477267	0.952273	NA	1.1639	in	0.0143575	0.00231365	0.00163606							167.493	3707.97	2.0407	8.57198e-05	6.23968e-07	0.000801717	8.57198e-08	6.23968e-10	8.01717e-07	3.73134e-12	4.35295e-05	0.00598003	4.65419e-06
4-amino-N-[(1E)-1-amino-3-oxobut-1-en-1-yl]-2-hydroxybenzene-1-sulfonamide	sulfamethoxazole	dissimilar	CC(=O)\C=C(/N)NS(=O)(=O)C1=C(O)C=C(N)C=C1		208	-0.14	0.5	acid	2.6	base	11.5	base	predicted, ACDpKAGALAS, 11 Nov 2022	1.25884e-11	3.98079e-05	0.999929	3.16205e-05	NA	-0.0214279	out	NA	NA	NA							167.493	3707.97	2.0407	NA	NA	NA	NA	NA	NA	4.80769e-12	NA	NA	NA
4-amino-N-[(1E)-1-amino-3-oxobut-1-en-1-yl]benzene-1-sulfonamide	sulfamethoxazole	dissimilar	CC(=O)\C=C(/N)NS(=O)(=O)C1=CC=C(N)C=C1		255.1	0.44	1.2	base	3.3	acid	11.7	base	predicted, ACDpKAGALAS, 11 Nov 2022	3.16158e-10	0.000199482	0.999781	1.99482e-05	NA	0.564314	in	0.0404356	0.00858819	0.00473672							167.493	3707.97	2.0407	0.000241417	2.31614e-06	0.00232113	2.41417e-07	2.31614e-09	2.32113e-06	3.92003e-12	1.62376e-05	0.00169248	1.68885e-06
4-nitroso-sulfamethoxazole	sulfamethoxazole	dissimilar	CC1=CC(=NO1)NS(=O)(=O)C2=CC=C(C=C2)N=O	GHNQGDUYHCZZPT-UHFFFAOYSA-N	267.26	0.83	4.4	acid					predicted, ACDpKAGALAS, 11 Nov 2022	NA	NA	0.00250559	0.997494	NA	-0.0320153	out	NA	NA	NA							167.493	3707.97	2.0407	NA	NA	NA	NA	NA	NA	2.65659e-11	NA	NA	NA
N-dimethyl-sulfamethoxazole	sulfamethoxazole	dissimilar	CN(C)C1=CC=C(C=C1)S(=O)(=O)NC1=NOC(C)=C1	HLKGYQLPLBQMTR-UHFFFAOYSA-N	281	2.6	1.8	base	5.7	acid			predicted, ACDpKAGALAS, 11 Nov 2022	NA	3.01135e-07	0.0477267	0.952273	NA	1.9012	in	0.00401886	0.000461172	0.000442669							167.493	3707.97	2.0407	2.39942e-05	1.24373e-07	0.00021692	2.39942e-08	1.24373e-10	2.1692e-07	3.55872e-12	0.000148316	0.0286132	1.64056e-05
Sulfamethoxazole beta-D-Glucuronide	sulfamethoxazole	dissimilar	CC1=CC(=NO1)N(C2C(C(C(C(O2)C(=O)O)O)O)O)S(=O)(=O)C3=CC=C(C=C3)N	BLFOMTRQSZIMKK-UHFFFAOYSA-N	429.4	-0.19	1.8	base	3.1	acid			predicted, ACDpKAGALAS, 11 Nov 2022	NA	7.94228e-10	0.000125877	0.999874	NA	-1.07141	out	NA	NA	NA							167.493	3707.97	2.0407	NA	NA	NA	NA	NA	NA	5.44248e-10	NA	NA	NA
N-acetyl-sulfamethoxazole	sulfamethoxazole	dissimilar	CC(=O)NC1=CC=C(C=C1)S(=O)(=O)NC1=NOC(C)=C1	GXPIUNZCALHVBA-UHFFFAOYSA-N	299.3	0.6	-1.1	base	5.1	acid			predicted, ACDpKAGALAS, 11 Nov 2022	NA	9.87567e-11	0.0124327	0.987567	NA	-0.227936	out	NA	NA	NA							167.493	3707.97	2.0407	NA	NA	NA	NA	NA	NA	9.6993e-10	NA	NA	NA
carboxy-sulfamethoxazole	sulfamethoxazole	dissimilar	CC(=O)C1=CC(NS(=O)(=O)C2=CC=C(N)C=C2)=NO1		284	0.88	1.7	base	4.5	acid			predicted, ACDpKAGALAS, 11 Nov 2022	NA	1.5799e-08	0.00315231	0.996848	NA	0.0209497	in	0.103345	0.0281902	0.0124128							167.493	3707.97	2.0407	0.000617008	7.60259e-06	0.00608261	6.17008e-07	7.60259e-09	6.08261e-06	3.52113e-12	5.70677e-06	0.000463148	5.78884e-07
	sulfapyridine		C1=CC=NC(=C1)NS(=O)(=O)C2=CC=C(C=C2)N	GECHUMIMRBOMGK-UHFFFAOYSA-N	249.29	0.35	2.22	base	8.58	acid			Challis et al. 2013	NA	1.61703e-05	0.974356	0.0256282	NA	0.463359	in	0.0481372	0.0107105	0.00566518	0.000199526	Wang et al. 2016	NA	NA	NA	NA	241.257	NA	NA	0.000199526	NA	NA	1.99526e-07	NA	NA	3.68246e-10	1.8456e-06	NA	NA	0.00429244	NA	0.00163241	0.00429244
5-[4-(acetylamino)benzenesulf-onyloxy]sulfapyridine acetate	sulfapyridine	dissimilar	CC(=O)NC1=CC=C(C=C1)S(=O)(=O)NC1=CC=C(OS(=O)(=O)C2=CC=C(NC(C)=O)C=C2)C=N1		505.1	2.43	0.8	base	7.3	acid			predicted, ACDpKAGALAS, 11 Nov 2022	NA	4.20305e-07	0.666139	0.33386	NA	2.4191	in	0.00164313	0.000148543	0.000176722							24.1257	1	1	6.8107e-05	0.000148543	0.000176722	6.8107e-08	1.48543e-07	1.76722e-07	6.53336e-12	9.59279e-05	4.3983e-05	3.69697e-05
5-hydroxy-sulfapyridine	sulfapyridine	dissimilar	NC1=CC=C(C=C1)S(=O)(=O)NC1=CC=C(O)C=N1	XMCHHHBDBWYWSU-UHFFFAOYSA-N	265.6	1.06	2.4	base	8	acid			predicted, ACDpKAGALAS, 11 Nov 2022	NA	2.28348e-05	0.90907	0.090907	NA	1.15352	in	0.0146171	0.00236677	0.00166644							24.1257	1	1	0.00060587	0.00236677	0.00166644	6.0587e-07	2.36677e-06	1.66644e-06	3.46386e-11	5.71716e-05	1.46354e-05	2.0786e-05
N-acetyl-sulfapyridine	sulfapyridine	dissimilar	CC(=O)NC1=CC=C(C=C1)S(=O)(=O)NC2=CC=CC=N2	CYLYVXPHAQLXFG-UHFFFAOYSA-N	295.4	2.03	2.4	base	8.2	acid			predicted, ACDpKAGALAS, 11 Nov 2022	NA	2.36275e-05	0.940627	0.0593495	NA	2.14645	in	0.00263125	0.000269695	0.000286572							24.1257	1	1	0.000109064	0.000269695	0.000286572	1.09064e-07	2.69695e-07	2.86572e-07	4.51253e-10	0.0041375	0.0016732	0.00157466
	tetracycline		C[C@@]1([C@H]2C[C@H]3[C@@H](C(=O)C(=C([C@]3(C(=O)C2=C(C4=C1C=CC=C4O)O)O)O)C(=O)N)N(C)C)O	NWXMGUDVXFXRIG-WESIUVDSSA-N	444.4	-1.3	3.32	acid	7.78	acid	9.58	base	Qiang & Adams 2004	NA	0.000179092	0.857189	0.142258	0.000374176	-1.25275	out	NA	NA	NA	0.0001049	Tong et al. 2015	2.25023e-06	Yang et al. 2009	9.0009e-05	Wollenberger et al. 2000	NA	NA	NA	NA	NA	NA	NA	NA	NA	8.38434e-10	7.9927e-06	0.0003726	9.315e-06	7.9927e-06	0.0003726	9.315e-06	0.0003726
4-epianhydrotetracycline	tetracycline	dissimilar	CC1=C2C=CC=C(C2=C(C3=C1C[C@H]4[C@H](C(=O)C(=C([C@]4(C3=O)O)O)C(=O)N)N(C)C)O)O	KTTKGQINVKPHLY-WPINSWFRSA-N	426.4	-0.03	3.3	acid	6.5	acid	8.9	base	predicted, ACDpKAGALAS, 11 Nov 2022	NA	4.74804e-05	0.237966	0.752513	0.00947358	-0.413137	out	NA	NA	NA							1	1	1	NA	NA	NA	NA	NA	NA	8.71951e-08	NA	NA	NA
4-epitetracycline	tetracycline	similar	C[C@@]1([C@H]2C[C@H]3[C@H](C(=O)C(=C([C@]3(C(=O)C2=C(C4=C1C=CC=C4O)O)O)O)C(=O)N)N(C)C)O	NWXMGUDVXFXRIG-PMXORCKASA-N	444.4	-1.3	3.4	acid	7.1	acid	9.4	base	predicted, ACDpKAGALAS, 11 Nov 2022	NA	0.000139725	0.556253	0.441848	0.00175903	-1.41439	out	NA	NA	NA							1	1	1	NA	NA	NA	NA	NA	NA	2.07246e-08	NA	NA	NA
anhydrotetracycline	tetracycline	similar	CC1=C2C=CC=C(C2=C(C3=C1C[C@H]4[C@@H](C(=O)C(=C([C@]4(C3=O)O)O)C(=O)N)N(C)C)O)O	KTTKGQINVKPHLY-DOCRCCHOSA-N	426.4	-0.03	3.3	acid	6.5	acid	8.9	base	predicted, ACDpKAGALAS, 11 Nov 2022	NA	4.74804e-05	0.237966	0.752513	0.00947358	-0.413137	out	NA	NA	NA							1	1	1	NA	NA	NA	NA	NA	NA	1.50797e-08	NA	NA	NA
	triclocarban		C1=CC(=CC=C1NC(=O)NC2=CC(=C(C=C2)Cl)Cl)Cl	ICUTUKXCWQYESQ-UHFFFAOYSA-N	315.6	5.14	12.7	acid					Loftsson et al. 2005	NA	NA	0.999998	1.99526e-06	NA	5.3114	in	1.11289e-05	2.65565e-07	1.04767e-06	2.8834e-06	Villa et al. 2014	9.18885e-05	Tamura et al. 2012	3.16857e-05	Tamura et al. 2012	3.85963	0.00289008	0.0330643	2.8834e-06	9.18885e-05	3.16857e-05	2.8834e-09	9.18885e-08	3.16857e-08	2.91825e-09	0.00101209	3.17586e-05	9.21e-05	0.16181	5.60232	1.67545	5.60232
1,3-bis(3,4-dichlorophenyl)urea	triclocarban	dissimilar	C1=CC(=C(C=C1NC(=O)NC2=CC(=C(C=C2)Cl)Cl)Cl)Cl	ZDPIZPXVHVYTOK-UHFFFAOYSA-N	350	4.92	13.2	acid					predicted, ACDpKAGALAS, 11 Nov 2022	NA	NA	0.999999	6.30957e-07	NA	5.0892	in	1.63343e-05	4.31778e-07	1.55352e-06							1	1	1	1.63343e-05	4.31778e-07	1.55352e-06	1.63343e-08	4.31778e-10	1.55352e-09	1.75714e-09	0.107574	4.06955	1.13107
carbanilide	triclocarban	dissimilar	C1=CC=C(C=C1)NC(=O)NC2=CC=CC=C2	GWEHVDNNLFDJLR-UHFFFAOYSA-N	212.3	3	0.1	base	14.3	acid			predicted, ACDpKAGALAS, 11 Nov 2022	NA	1.25893e-07	1	5.01187e-08	NA	3.15	in	0.00046505	3.00262e-05	4.83615e-05							1	1	1	0.00046505	3.00262e-05	4.83615e-05	4.6505e-07	3.00262e-08	4.83615e-08	8.85539e-10	0.00190418	0.0294922	0.0183108
dichlorocarbanilide	triclocarban	dissimilar	C1=CC(=CC(=C1)Cl)NC(=O)NC2=CC=C(C=C2)Cl	ZNQCSLYENQIUMJ-UHFFFAOYSA-N	281.1	4.37	-1.6	base	13.8	acid			predicted, ACDpKAGALAS, 11 Nov 2022	NA	2.51189e-09	1	1.58489e-07	NA	4.5337	in	4.2631e-05	1.45541e-06	4.1596e-06							1	1	1	4.2631e-05	1.45541e-06	4.1596e-06	4.2631e-08	1.45541e-09	4.1596e-09	2.18783e-09	0.0513203	1.50324	0.525973
	triclosan		C1=CC(=C(C=C1Cl)O)OC2=C(C=C(C=C2)Cl)Cl	XEFQLINVKFYRCS-UHFFFAOYSA-N	289.5	4.76	8.11	acid					Nghiem & Coleman 2008	NA	NA	0.927967	0.0720332	NA	4.89849	in	2.27055e-05	6.55291e-07	2.17852e-06	9.67185e-07	Dong et al. 2019	NA	NA	1.34715e-06	Orvos et al. 2009	23475.9	NA	1.61713	9.67185e-10	NA	1.34715e-06	9.67185e-10	NA	1.34715e-09	5.07772e-08	0.0525	NA	0.0376923	0.50244	NA	2.14098	2.14098
methyl triclosan	triclosan	dissimilar	COC1=C(C=CC(=C1)Cl)OC2=C(C=C(C=C2)Cl)Cl	NLYDHBBTVWMLFD-UHFFFAOYSA-N	303.6	5.84							predicted, ACDpKAGALAS, 11 Nov 2022	NA	NA	1	NA	NA	6.0184	in	3.28246e-06	5.65614e-08	2.99111e-07							2347.59	1	1	1.39823e-09	5.65614e-08	2.99111e-07	1.39823e-09	5.65614e-11	2.99111e-10	6.29117e-10	0.44994	11.1227	2.10329
References
Azithromycin 2021. Retrieved January 10, 2022 from: https://chem.nlm.nih.gov/chemidplus/name/azithromycin.
Bhosale, U.V.; Kusum, D.V.; Jain, N. Formulation and Optimization of Mucoadhesive Nanodrug Delivery System of Acyclovir. Journal of Young Pharmacists 2011 3, 275-283.
Challis, J.K.; Carlson, J.C.; Friesen, K.J.; Hanson, M.L.; Wong, C.S. Aquatic photochemistry of the sulfonamide antibiotic sulfapyridine. Photochemistry and Photobiology A: Chemistry 2013 262, 14-21.
Clarithromycin 2021. Retrieved January 10, 2022 from: https://chem.nlm.nih.gov/chemidplus/name/clarithromycin.
De Liguoro, M.; Fioretto, B.; Poltronieri, C.; Gallina, G. The toxicity of sulfamethazine to Daphnia magna and its additivity to other veterinary sulfonamides and trimethoprim. Chemosphere 2009 75, 1519-1524.
Di Nica, V.; Villa, S.; Finizio, A. Toxicity of Individual pharmaceuticals and their mixtures to Aliivibrio fischeri: Experimental results for single compounds and considerations of their mechanisms of action and potential acute effects on aquatic organisms. Environmental Toxicology and Chemistry 2017 36, 807-814.
Diender, M.B.; Straathof, A.J.J.; van der Wielen, L.A.M.; Ras, C.; Heijnen, J.J. Feasability of the thermodynamically controlled synthesis of amoxicillin. Molecular Catalysis B: Enzymatic 1998 5, 249-253.
Dong, Y.; Fang, Z.; Xu, Y.; Wang, Q.; Zou, X. The toxic effects of three active pharmaceutical ingredients (APIs) with different efficacy to Vibrio fischeri. Emerging Contaminants 2019 5, 297-302.
Drzymala, J.; Kalka, J. Ecotoxic interactions between pharmaceuticals in mixtures: Diclofenac and sulfamethoxazole. Chemosphere 2020 259, 127407.
Eguchi, K.; Nagasa, H.; Ozawa, M.; Endoh, Y.S.; Goto, K.; Hirata, K.; Miyamoto, K.; Yoshimura, H. Evaluation of antimicrobial agents for veterinary use in the ecotoxicity test using microalgae. Chemosphere 2004 57, 1733-1738.
Escher, B.I.; Bramaz, N.; Lienert, J.; Neuwoehner, J.; Straub, J.O. Mixture toxicity of the antiviral drug Tamiflu (oseltamivir ethylester) and its active metabolite oseltamivir acid. Aquatic Toxicology 2010 96, 194-202.
Ferrari, B.; Mons, R.; Vollat, B.; Fraysse, B.; Paxeaus, N.; Giudice, R.L.; Pollio, A.; Garric J. Environmental risk assessment of six human pharmaceuticals: Are the current environmental risk assessment procedures sufficient for the protection of the aquatic environment? Environmental Toxicology and Chemistry 2004 23, 1344-1354.
Galllina, G.; Poltronieri, C.; Merlanti, R.; De Liguoro, M. Acute toxicity evaluation of four antibacterials with Daphnia magna. Veterinary Research Communications 2008 32, 287-290.
de Garcia, S.O.; Garcia-Encina, P.A.; Irusta-Mata, R. Dose-response behavior of the bacterium Vibrio fischeri exposed to pharmaceuticals and personal care products. Ecotoxicology 2016 25, 141-162
Gonzales-Pleiter, M.; Gonzalo, S.; Rodea-Palomares, I.; Leganes, F.; Rosal, R.; Boltes, K.; Marco, E.; Fernandez-Pinas, F. Toxicity of five antibiotics and their mixtures towards photosynthetic aquatic organisms: Implications for environmental risk assessment. Water Research 2013 47, 2050-2064.
Guo, J.; Boxall, A.; Selby, K. Do Pharmaceuticals Pose a Threat to Primary Producers? Critical Reviews in Environmental Science and Technology 2015 45, 2565-2610.
Guthrie, J.P. Hydrolysis of esters of oxy acids: pKa values for strong acids; Brønsted relationship for attack of water at methyl; free energies of hydrolysis of esters of oxy acids; and a linear relationship between free energy of hydrolysis and pKa holding over a range of 20 pK units. Canadian Journal of Chemistry 1978 56, 2342-2354.
Hernando, M.D.; De Vettori, S.; Martinez Bueno, M.J.; Fernandez-Alba, A.R. Toxicity evaluation with Vibrio fischeri test of organic chemicals used in aquaculture. Chemosphere 2007 68, 724-730.
Hoffmann-La Roche Product Monograph: TAMIFLU. 2020
Ioele, G.; De Luca, M.; Ragno, G. Acute Toxicity of Antibiotics in Surface Waters by Bioluminescence Test. Current Pharmaceutical Analysis 2016 12, 220-226.
Isidori, M.; Lavorgna, M.; Nardelli, A.; Pascarella, L.; Parella, A. Toxic and genotoxic evaluation of six antibiotics on non-target organisms. Science of the Total Environment 2005 346, 87-98.
Ji, K.; Kim, S.; Han S.; Seo, J.; Lee, S.; Park, Y.; Choi, K.; Kho, Y.-L.; Kim, P.-G.; Park, J.; Choi, K. Risk assessment of chlortetracycline, oxytetracycline, sulfamethazine, sulfathiazole, and erythromycin in aquatic environment: are the current environmental concentrations safe? Ecotoxicology 2012 21, 2031-2050.
Kashuba, A.D.M.; Dyer, J.R.; Kramer, L.M.; Raasch, R.H.; Eron, J.J.; Cohen, M.S. Antiretroviral-Drug Concentrations in Semen: Implications for Sexual Transmission of Human Immunodeficiency Virus Type 1. Antimicrobial Agents and Chemitherapy 1999 43, 1817-1826.
Kolodziejska, M.; Maszkowska, J.; Bialk-Bielinska, A.; Steudte, S.; Kumirska, J.; Stepnowski, P.; Stolte, S. Aquatic toxicity of four veterinary drugs commonly applied in fish farming and animal husbandry. Chemosphere 2013 92, 1253-1259.
Li, Y.; Ma, Y.; Yang, L.; Duan, S.; Zhou, F.; Chen, J.; Liu, Y.; Zhang, B. Effects of azithromycin on feeding behavior and nutrition accumulation of Daphnia magna under the different exposure pathways. Ecotoxicology and Environmental Safety 2020 197, 110573.
Loftsson, T.; Össurardottir, I.B.; Thorsteinsson, T.; Duan, M.; Masson, M. Cyclodextrin Solubilization of the Antibacterial Agents Triclosan and Triclocarban: Effectof Ionization and Polymers. Inclusion Phenomena and Macrocyclic Chemistry 2005 52, 109-117.
Minguez, L. Pedelucq, J.; Farcy, E.; Ballandonne, C.; Budzinski, H.; Halm-Lemeille, M.-P. Toxicities of 48 pharmaceuticals and their freshwater and marine environmental assessment in nothwestern France. Environmental Science and Pollution Research 2016 23, 4992-5001.
Müller, H.-G. Sensitivity of Daphnia magna straus against eight chemotherapeutic agents and two dyes. Bulletin of Environmental Contamination 1982 28, 1-2.
Nghiem, L.D.; Coleman, P.J. NF/RO filtration of the hydrophobic ionogenic compound triclosan: Transport mechanism and the influence of membrane fouling. Separation and Purification Technology 2008 62, 709-716.
Oesterling, T.O. Aqueous Stability of Clinamycin. Pharmaceutical Sciences 1970 59, 63-67.
Orvos, D.R.; Versteeg, D.J.; Inauen, J.; Capdevielle, M.; Rothenstein, A.; Cunningham, V. Aquatic toxicity of triclosan. Environmental Toxicology and Chemistry 2002 21, 1338-1349.
Oxytetracycline 2021. Retrieved January 10, 2022 from: https://chem.nlm.nih.gov/chemidplus/rn/79-57-2.
Park, S.; Choi, K. Hazard assessment of commonly used agricultural antibiotics on aquatic ecosystems. Ecotoxicology 2008 17, 526-538.
Penicillin G 2021. Retrieved January 10, 2022 from: https://chem.nlm.nih.gov/chemidplus/rn/61-33-6.
Qiang, Z.; Adams, C. Potentiometric determination of acid dissociation constants pKa for human and veterinary antibiotics. Water Research 2004 38,2874-2890.
Rabel, S.R.; Maurin, M.B.; Rowe, S.M.; Hussain, M. Determination of the pKa and pH-Solubility Behavior of an Ionizable Cycliv Carbamate, (s)-6-Chloro-4-(cyclopropylethynyl)-1,4-dihydro-4-(trifluoromethyl)-2H-3,1-benzoxazin-2-one (DMP 266). Pharmaceutical Development and Technology 1996, 1, 91-95.
Schmitz, R.P.H.; Eisenträger, A.; Dott, W. Miniaturized kinetic growth inhibition assays with Vibrio fischeri and Pseudomonas putida (application, validation and comparison). Microbiological Methods 1998 3,159-166.
Shemer, H.; Kunukcu, Y.K.; Linden, K.G. Degradation of pharmaceutical Metronidazole via UV, Fenton and photo-Fenton processes. Chemosphere 2006 63, 269-276.
Stober, H., DeWitte, W. Sulfadiazine. Analytical Profiles of Drug Substances 1982 11, 523,551.
Straub, J.O. An environmental risk assessment for oseltamivir (Tamiflu) for sewage works and surface waters under seasonal-influenza- and pandemix-use conditions. Ecotoxicology and Environmental Safety 2009 72, 1625-1634.
Tamura, I.; Kagota, K.-I.; Yasuda, Y.; Yoneda, S.; Morita, J.; Nakada, N.; Kameda, Y.; Kimura, K.; Tatarzako, N.; Yamamoto, H. Ecotoxicity and screening level ecotoxicological risk assessment f five antimicrobial agents: triclosan, triclocarban, resorcinol, phenoxyethanol and p-thymol. Applied Toxicology 2013 33, 1222-1229.
Tong, F.; Zhao, Y.; Gu, X.; Gu, C.; Lee, C. Joint toxicity of tetracycline with copper(II) and cadmium(II) to Vibrio fischeri: Effect of complexation reaction. Ecotoxicology 2014 24, 346-355.
Villa, S.; Vighi, M.; Finizio, A. Experimental and predicted acute toxicity of antibacterial compounds and their mixtures using the luminescent bacterium Vibrio fischeri. Chemosphere 2014 108, 239-244.
Wang, T.; Liu, Y.; Wang, D.; Lin, Z.; An, Q.; Yin, C.; Liu, C. The joint effects of sulfonamides and quorum sensing inhibitiors on Vibrio Fischeri: Differences between the acute and chronic mixed toxicity mechanisms. Hazardous Materials 2016 310, 56-67.
Wollenberger, L.; Halling-Sørensen, B.; Kusk, K.O. Acute and chronic toxicity of veterinary antibiotics to Daphnia magna. Chemosphere 2000 40, 723-730.
Yang, L.-H.; H.-C.; Stauber, J.L.; Adams, M.S.; Binet, M.T. Growth-inhibiting effects of 12 antibacterial agents and their mixtures on the freshwater microalgae Pseudokirchneriella subcapitata. Environmental Toxicology and Chemistry 2008 27, 1201-1208.
Zounkova, R.; Klimesova, Z.; Nepejchalova, L.; Hilscherova, K.; Blaha, L. Complex evaluation of ecotoxicity and genotoxicity of antimicrobials oxytetracycline and flumequine used in aquaculture. Environmental Toxicology and Chemistry 2011 30, 1184-1189.

## Sheet: Table S4
Table S4: Database information on mutagenicity and carcinogenicity to validate predictions
Name	Formula	SMILES	ECVAM Mutagen	ECVAM Carcinogen	ECVAM Overall Carc	Mutagenicity (Ames test) CONSENSUS model - assessment	Carcinogenicity model (CAESAR) - assessment
2-Acetylaminofluorene	C15H13NO	CC(=O)NC1=CC2=C(C=C1)C3=CC=CC=C3C2	2	0	+	Mutagenic (Consensus score: 1)	Carcinogen (EXPERIMENTAL value)
Acrylonitrile	C3H3N	C=CC#N	2	-2	+	Mutagenic (Consensus score: 1)	Carcinogen (EXPERIMENTAL value)
4-Aminobiphenyl (free base + HCL salt)	C12H11N	C1=CC=C(C=C1)C2=CC=C(C=C2)N	2	4	+	Mutagenic (Consensus score: 1)	Carcinogen (moderate reliability)
Azathioprine	C9H7N7O2S	CN1C=NC(=C1SC2=NC=NC3=C2NC=N3)[N+](=O)[O-]	1	3	+	Mutagenic (Consensus score: 1)	NON-Carcinogen (EXPERIMENTAL value)
Benzo[a]pyrene	C20H12	C1=CC=C2C3=C4C(=CC2=C1)C=CC5=C4C(=CC=C5)C=C3	3	3	+	Mutagenic (Consensus score: 1)	Carcinogen (EXPERIMENTAL value)
Bleomycin	C55H84N17O21S3	CC1=C(N=C(N=C1N)[C@H](CC(=O)N)NC[C@@H](C(=O)N)N)C(=O)N[C@@H]([C@H](C2=CN=CN2)OC3C(C(C(C(O3)CO)O)O)OC4C(C(C(C(O4)CO)O)OC(=O)N)O)C(=O)N[C@H](C)[C@H]([C@H](C)C(=O)N[C@@H]([C@@H](C)O)C(=O)NCCC5=NC(=CS5)C6=NC(=CS6)C(=O)NCCC[S+](C)C)O	3	4	+	Mutagenic (Consensus score: 0.15)	NON-Carcinogen (low reliability)
4-Chloro-o-phenylenediamine	C6H7ClN2	C1=CC(=C(C=C1Cl)N)N	1	3	+	Mutagenic (Consensus score: 1)	Carcinogen (EXPERIMENTAL value)
Ciprofloxacin	C17H18FN3O3	C1CC1N2C=C(C(=O)C3=CC(=C(C=C32)N4CCNCC4)F)C(=O)O	3	-2	inconclusive	Mutagenic (Consensus score: 1)	NON-Carcinogen (low reliability)
2,4-Diaminotoluene (free base and 2HCl salt)	C7H10N2	CC1=C(C=C(C=C1)N)N	2	2	+	Mutagenic (Consensus score: 1)	Carcinogen (EXPERIMENTAL value)
1,2-Dibromo-3-chloropropane	C3H5Br2Cl	C(C(CBr)Br)Cl	1	4	+	Mutagenic (Consensus score: 1)	Carcinogen (EXPERIMENTAL value)
Diepoxybutane/1,2,3,4-diepoxybutane/ 1,2,3,4-DL-diepoxybutane	C4H6O2	C1C(O1)C2CO2	3	2	+	Mutagenic (Consensus score: 1)	Carcinogen (EXPERIMENTAL value)
Diethyl sulfate	C4H10O4S	CCOS(=O)(=O)OCC	3	1	+	Mutagenic (Consensus score: 1)	NON-Carcinogen (low reliability)
7,12-Dimethylbenz[a]anthracene	C20H16	CC1=C2C=CC3=CC=CC=C3C2=C(C4=CC=CC=C14)C	3	3	+	Mutagenic (Consensus score: 1)	Carcinogen (good reliability)
1,6-Dinitropyrene	C16H8N2O4	C1=CC2=C(C=CC3=C2C4=C1C=CC(=C4C=C3)[N+](=O)[O-])[N+](=O)[O-]	3	2	+	Mutagenic (Consensus score: 1)	Carcinogen (moderate reliability)
Emodin	C15H10O5	CC1=CC2=C(C(=C1)O)C(=O)C3=C(C2=O)C=C(C=C3O)O	3	0	equivocal	Mutagenic (Consensus score: 1)	Carcinogen (good reliability)
Ethyl methanesulphonate	C3H8O3S	CCOS(=O)(=O)C	3	4	+	Mutagenic (Consensus score: 1)	NON-Carcinogen (low reliability)
Glycidamide	C3H5NO2	C1C(O1)C(=O)N	3	3	+	Mutagenic (Consensus score: 1)	Carcinogen (moderate reliability)
8-Hydroxyquinoline	C9H7NO	C1=CC2=C(C(=C1)O)N=CC=C2	1	-1	-	Mutagenic (Consensus score: 1)	NON-Carcinogen (EXPERIMENTAL value)
Pyrene	C16H10	C1=CC2=C3C(=C1)C=CC4=CC=CC(=C43)C=C2	0	-2	-	Mutagenic (Consensus score: 1)	Carcinogen (good reliability)
Tolazamide	C14H21N3O3S	CC1=CC=C(C=C1)S(=O)(=O)NC(=O)NN2CCCCCC2	-1	0	-	Mutagenic (Consensus score: 1)	NON-Carcinogen (EXPERIMENTAL value)
1,2,3-Benzotriazole	C6H5N3	C1=CC2=NNN=C2C=C1	1	-1	equivocal	Mutagenic (Consensus score: 1)	NON-Carcinogen (EXPERIMENTAL value)
6-Hydroxyindole - COLIPA A128	C8H7NO	C1=CC(=CC2=C1C=CN2)O	0	-2	inconclusive	NON-Mutagenic (Consensus score: 0.5)	Carcinogen (low reliability)
beta-Propiolactone	C3H4O2	C1COC1=O	2	0	+	Mutagenic (Consensus score: 1)	Carcinogen (EXPERIMENTAL value)
1,2,4-Trihydroxybenzene - COLIPA A33	C6H6O3	C1=CC(=C(C=C1O)O)O	-2	-1	inconclusive	Mutagenic (Consensus score: 1)	Carcinogen (good reliability)
2,3,5,6-Tetrachloro-1,4-benzoquinone	C6Cl4O2	C1(=C(C(=O)C(=C(C1=O)Cl)Cl)Cl)Cl	1	-1	inconclusive	Mutagenic (Consensus score: 1)	NON-Carcinogen (low reliability)
N-Nitroso-N-methylurea	C2H5N3O2	CN(C(=O)N)N=O	3	4	+	Mutagenic (Consensus score: 1)	Carcinogen (EXPERIMENTAL value)

## Sheet: Table S5
Table S5: Mutagenicity and carcinogenicity literature of parent compounds to validate the prediction
Parent compound	Mutagen literature	Carcinogen literature
abacavir	Abacavir 2021	Brambilla et al. 2012
acyclovir	Brambilla et al. 2012	Brambilla et al. 2012
amoxicillin	Zhilian & Zhang 2008	Zhilian & Zhang 2008
azithromycin	Brambilla et al. 2012	NA
chlortetracycline	NA	NA
clarithromycin	Isidori et al. 2005	NA
clindamycin	Taro Pharm. 2018	Clindamycin 2021
efavirenz	Brambilla et al. 2012	Efavirenz 2021
emtricitabine	Brambilla et al. 2012	NA
erythromycin	Isidori et al. 2005	NA
lamivudine	Brambilla et al. 2012	Brambilla et al. 2012
metronidazole	Brambilla et al. 2012	Brambilla et al. 2012
nevirapine	Brambilla et al. 2012	Brambilla et al. 2012
oseltamivir	Oseltamivir 2021	Oseltamivir 2021
oxytetracycline	Isidori et al. 2005	Oxytetracycline 2021
penicillin g	NA	Penicillin g 2021
sulfadiazine	NA	NA
sulfamerazine	NA	NA
sulfamethazine	NA	Sulfamethazine 2021
sulfamethoxazole	Isidori et al. 2005	Sulfamethoxazole 2021
sulfapyridine	Gartiser et al. 2012	NA
tetracycline	Tsutsui et al. 1976	Tetracycline 2021
triclocarban	Sun et al. 2020	NA
triclosan	Bhargava & Leonard 1996	NA
trimethoprim	Ono et al. 1997	NA
NA: not available
References
Abacavir 2021. Retrieved March 10, 2022 from: https://pubchem.ncbi.nlm.nih.gov/source/hsdb/7154.
Bhargava, H.N.; Leonard, P.A. Triclosan: Applications and safety. American Journal of Infection Control 1996 24, 209-218.
Brambilla, G; Mattioli, F.; Robbiano, L.; Martelli, A. Studies on genotoxicity and carcinogenicity of antibacterial, antiviral, antimalarial and antifungal drugs. Mutagenesis 2012 27,387-413.
Clindamycin 2021. Retrieved March 10, 2022 from: https://pubchem.ncbi.nlm.nih.gov/source/hsdb/3037.
Efavirenz 2021. Retrieved March 10, 2022 from: https://pubchem.ncbi.nlm.nih.gov/source/hsdb/7163.
Isidori, M.; Lavorgna, M.; Nardelli, A.; Pascarella, L.; Parella, A. Toxic and genotoxic evaluation of six antibiotics on non-target organisms. Science of the Total Environment 2005 346, 87-98.
Gartiser, S.; Hafner, C.; Kronenberger-Schäfer, K.; Happel, O.; Trautwein, C.; Kümmerer, K. Approach for detecting mutagenicity of biodegraded and ozonated pharmaceuticals, metabolites and transformation products from a drinking water perspective. Environmental Science and Pollution 2012 19, 3597-3609.
Ono, T.; Sekiya, T.; Takahashi, Y.; Sasaki, Y.F.; Izumiyama, F.; Nishidate, E.; Tsuda, S.; Ohta, T. The genotoxicity of diaveridine and trimethoprim. Environmental Toxicology and Pharmacology 1997 3, 297-306.
Oseltamivir 2021. Retrieved March 10, 2022 from: https://pubchem.ncbi.nlm.nih.gov/source/hsdb/7433.
Oxytetracycline 2021. Retrieved March 10, 2022 from: https://pubchem.ncbi.nlm.nih.gov/source/hsdb/3145.
Penicillin g 2021. Retrieved March 10, 2022 from: https://pubchem.ncbi.nlm.nih.gov/source/hsdb/3166.
Sulfamethazine 2021. Retrieved March 10, 2022 from: https://pubchem.ncbi.nlm.nih.gov/source/hsdb/4157.
Sulfamethoxazole 2021. Retrieved March 10, 2022 from: https://pubchem.ncbi.nlm.nih.gov/source/hsdb/3186.
Sun, D.; Zhao, T.; Wang, T.; Wu, M.; Zhang, Z. Genotoxicity assessment of triclocarban by comet and micrunucleus assays and Ames test. Environmental Science and Pollution Research 2020 27, 7430-7438.
Taro Pharmaceuticals Inc. Product Monograph: Taro-Clindamycin 2018 Ontario, Canada.
Tetracycline 2021. Retrieved March 10, 2022 from: https://pubchem.ncbi.nlm.nih.gov/source/hsdb/3188.
Triclocarban 2021. Retrieved March 10, 2022 from: https://pubchem.ncbi.nlm.nih.gov/source/hsdb/5009.
Triclosan 2021. Retrieved March 10, 2022 from: https://pubchem.ncbi.nlm.nih.gov/source/hsdb/7194.
Tsuitsui, T.; Umeda, .; Sou, M.; Maizumi, H. Effect of tetracycline on cultured mouse cells. Mutation Research/Genetic Toxicology 1976 40, 261-267.
Zhilian, L.; Zhang, X. Talking about the untoward reaction of amoxicillin. Modern Hospital 2008, 1, 38.

## Sheet: Table S6
Table S6: Parameters assessing model performance of mutagenicity and carcinogenicity predictions
	Mutagenicity		Carcinogenicity
	ECVAM	Parent	ECVAM	Parent
Sensitivity [%]	100	33.3	78.9	50
Specificity [%]	33.3	72.7	71.4	50
Accuracy [%]	92.3	55	76.9	50
MCC	0.554	0.461	0.582	0.495

## Sheet: Table S7
Table S7: Mutagenicity and carcinogenicity estimations of compiled TPs and respective parent compounds
Parent Compound	Name	Consensus score for TP mutagenicity	Consensus score for parent mutagenicity	Mutagenicity of TP	Mutagenicity of parent	Carcinogenicity of TP	Carcinogenicity of parent
abacavir	carboxy-abacavir	0.2	0.2	Mutagenic	Mutagenic	Carcinogen	NON-Carcinogen
acyclovir	carboxy-acyclovir	0.15	0.2	Mutagenic	Mutagenic	NON-Carcinogen	NON-Carcinogen
amoxicillin	3-(4-hydroxyphenyl)pyrazinol	0.15	0.75	Mutagenic	NON-Mutagenic	Carcinogen	Carcinogen
amoxicillin	amoxicillin penicilloic acid	0.75	0.75	NON-Mutagenic	NON-Mutagenic	NON-Carcinogen	Carcinogen
amoxicillin	amoxicillin penilloic acid	0.75	0.75	NON-Mutagenic	NON-Mutagenic	NON-Carcinogen	Carcinogen
amoxicillin	amoxicillin-diketopiperazine-2'5'	0.6	0.75	NON-Mutagenic	NON-Mutagenic	NON-Carcinogen	Carcinogen
azithromycin	N-desmethyl azithromycin	0.9	1	NON-Mutagenic	NON-Mutagenic	NON-Carcinogen	Carcinogen
azithromycin	descladinosyl azithromycin	0.9	1	NON-Mutagenic	NON-Mutagenic	Carcinogen	Carcinogen
azithromycin	phosphorylated azithromycin	0.825	1	NON-Mutagenic	NON-Mutagenic	NON-Carcinogen	Carcinogen
chlortetracycline	4-epichlortetracycline	0.25	0.25	Mutagenic	Mutagenic	NON-Carcinogen	NON-Carcinogen
chlortetracycline	iso-chlortetracycline	0.45	0.25	NON-Mutagenic	Mutagenic	NON-Carcinogen	NON-Carcinogen
clarithromycin	14-hydroxy-clarithromycin	0.9	0.25	NON-Mutagenic	Mutagenic	NON-Carcinogen	Carcinogen
clarithromycin	N’-demethyl clarithromycin	0.9	0.25	NON-Mutagenic	Mutagenic	NON-Carcinogen	Carcinogen
clindamycin	clindamycin sulfoxide	0.25	1	Mutagenic	Mutagenic	Carcinogen	Carcinogen
efavirenz	8,14-dihydroxy-efavirenz	0.35	0.35	NON-Mutagenic	NON-Mutagenic	Carcinogen	NON-Carcinogen
emtricitabine	carboxy-emtricitabine	0.25	0.35	NON-Mutagenic	NON-Mutagenic	NON-Carcinogen	NON-Carcinogen
emtricitabine	emtricitabine S-oxide	0.25	0.35	NON-Mutagenic	NON-Mutagenic	Carcinogen	NON-Carcinogen
erythromycin	anhydro-erythromycin	0.825	1	NON-Mutagenic	NON-Mutagenic	NON-Carcinogen	NON-Carcinogen
erythromycin	erythromycin A enol ether	0.9	1	NON-Mutagenic	NON-Mutagenic	Carcinogen	NON-Carcinogen
erythromycin	erythromycin oxime	0.9	1	NON-Mutagenic	NON-Mutagenic	NON-Carcinogen	NON-Carcinogen
lamivudine	carboxy-lamivudine	0.25	1	NON-Mutagenic	NON-Mutagenic	NON-Carcinogen	NON-Carcinogen
metronidazole	hydroxy metronidazole	1	0.425	Mutagenic	Mutagenic	NON-Carcinogen	NON-Carcinogen
nevirapine	12-hydroxy-nevirapine	0.45	0.35	NON-Mutagenic	NON-Mutagenic	Carcinogen	Carcinogen
oseltamivir	oseltamivir carboxylate	0.4	1	NON-Mutagenic	NON-Mutagenic	NON-Carcinogen	Carcinogen
oxytetracycline	4-epioxytetracycline	0.25	0.25	Mutagenic	Mutagenic	NON-Carcinogen	NON-Carcinogen
oxytetracycline	apo-oxytetracycline	0.35	0.25	Mutagenic	Mutagenic	NON-Carcinogen	NON-Carcinogen
penicilline	benzylpenicilloaldehyde	0.375	0.15	NON-Mutagenic	NON-Mutagenic	NON-Carcinogen	Carcinogen
penicilline	benzylpenicilloic acid	0.825	0.15	NON-Mutagenic	NON-Mutagenic	NON-Carcinogen	Carcinogen
penicilline	benzylpenillic acid	0.725	0.15	NON-Mutagenic	NON-Mutagenic	Carcinogen	Carcinogen
penicilline	benzylpenilloic acid	0.75	0.15	NON-Mutagenic	NON-Mutagenic	NON-Carcinogen	Carcinogen
penicilline	isopenillic acid	0.5	0.15	NON-Mutagenic	NON-Mutagenic	Carcinogen	Carcinogen
sulfadiazine	4-formamido-N-(2-pyrimidinyl)benzenesulfonamide	0.675	0.675	NON-Mutagenic	NON-Mutagenic	NON-Carcinogen	NON-Carcinogen
sulfadiazine	4-amino-N-methyl-benzenesulfonamide	1	0.675	NON-Mutagenic	NON-Mutagenic	NON-Carcinogen	NON-Carcinogen
sulfadiazine	5-hydroxy-sulfadiazine	0.675	0.675	NON-Mutagenic	NON-Mutagenic	Carcinogen	NON-Carcinogen
sulfadiazine	N-acetyl-sulfadiazine	0.675	0.675	NON-Mutagenic	NON-Mutagenic	NON-Carcinogen	NON-Carcinogen
sulfadiazine	benzensulfonic acid	1	0.675	NON-Mutagenic	NON-Mutagenic	NON-Carcinogen	NON-Carcinogen
sulfamerazine	N-acetyl-sulfamerazine	0.675	0.675	NON-Mutagenic	NON-Mutagenic	NON-Carcinogen	NON-Carcinogen
sulfamethazine	N-acetyl-sulfamethazine	0.675	0.25	NON-Mutagenic	Mutagenic	Carcinogen	NON-Carcinogen
sulfamethoxazole	4-N-methyl-sulfamethoxazole	0.45	1	NON-Mutagenic	NON-Mutagenic	Carcinogen	NON-Carcinogen
sulfamethoxazole	4-amino-N-[(1E)-1-amino-3-oxobut-1-en-1-yl]-2-hydroxybenzene-1-sulfonamide	0.675	1	NON-Mutagenic	NON-Mutagenic	NON-Carcinogen	NON-Carcinogen
sulfamethoxazole	4-amino-N-[(1E)-1-amino-3-oxobut-1-en-1-yl]benzene-1-sulfonamide	0.675	1	NON-Mutagenic	NON-Mutagenic	Carcinogen	NON-Carcinogen
sulfamethoxazole	4-nitroso-sulfamethoxazole	0.45	1	NON-Mutagenic	NON-Mutagenic	NON-Carcinogen	NON-Carcinogen
sulfamethoxazole	N-dimethyl-sulfamethoxazole	0.45	1	NON-Mutagenic	NON-Mutagenic	Carcinogen	NON-Carcinogen
sulfamethoxazole	sulfamethoxazole beta-D-glucuronide	0.1	1	Mutagenic	NON-Mutagenic	NON-Carcinogen	NON-Carcinogen
sulfamethoxazole	N-acetyl-sulfamethoxazole	0.675	1	NON-Mutagenic	NON-Mutagenic	Carcinogen	NON-Carcinogen
sulfamethoxazole	carboxy-sulfamethoxazole	0.675	1	NON-Mutagenic	NON-Mutagenic	NON-Carcinogen	NON-Carcinogen
sulfapyridine	5-[4-(acetylamino)benzenesulf-onyloxy]sulfapyridine acetate	0.35	1	NON-Mutagenic	NON-Mutagenic	NON-Carcinogen	NON-Carcinogen
sulfapyridine	5-hydroxy-sulfapyridine	0.675	1	NON-Mutagenic	NON-Mutagenic	Carcinogen	NON-Carcinogen
sulfapyridine	N-acetyl-sulfapyridine	1	1	NON-Mutagenic	NON-Mutagenic	NON-Carcinogen	NON-Carcinogen
tetracycline	4-epianhydrotetracycline	0.25	1	Mutagenic	NON-Mutagenic	Carcinogen	Carcinogen
tetracycline	4-epitetracycline	0.25	1	Mutagenic	NON-Mutagenic	Carcinogen	Carcinogen
tetracycline	anhydrotetracycline	0.25	1	Mutagenic	NON-Mutagenic	Carcinogen	Carcinogen
triclocarban	1,3-bis(3,4-dichlorophenyl)urea	0.675	1	NON-Mutagenic	NON-Mutagenic	NON-Carcinogen	NON-Carcinogen
triclocarban	carbanilide	1	1	NON-Mutagenic	NON-Mutagenic	NON-Carcinogen	NON-Carcinogen
triclocarban	dichlorocarbanilide	0.525	1	NON-Mutagenic	NON-Mutagenic	NON-Carcinogen	NON-Carcinogen
triclosan	methyl triclosan	0.525	0.525	NON-Mutagenic	NON-Mutagenic	Carcinogen	Carcinogen

## Sheet: Table S8
Table S8: TPs with characterization parameters and scores (light grey filled) for prioritization
		Similarity evaluation		Antibiotic resistance risk			Ecological risk				Human health hazard evaluation				Environmental hazard							Prioritization
Name	Respective Parent Compound Class	MCS Tanimoto	AUGLAG	RQAMR, similar	RQAMR, dissimilar	RQAMR score	RQA.fischeri	RQP.subcapitata	RQD.magna	RQspecies score	Mutagenicity	Mutagenicity score	Carcinogenicity	Carcinogenicity score	Persistence [Days]	Persistence score	Solubility [mg/L]	log(Koc)	Mobility score	logBCF model (L/kg)	BCF score	Total score
1,3-bis(3,4-dichlorophenyl)urea	triclocarban	0.95	0.998	NA	NA	0	0.107574	4.06955	1.13107	0	non-mutagenic	1	non-carcinogenic	1	22	1	3.8	3.5592	0	3.33	0	3
12-hydroxy-nevirapine	nevirapine	0.9524	0.996	NA	NA	0	0.00151563	0.026894	0.0134277	1	non-mutagenic	1	carcinogenic	0	6	1	1395.4	2.8932	0	0.5	1	4
14-hydroxy-clarithromycin	clarithromycin	0.9811	0.999	0.32	0.032	1	0.00322513	16.0852	0.00148049	0	decrease	1	decrease	1	82	0	3806.92	3.9749	0	0.5	1	4
3-(4-hydroxyphenyl)pyrazinol	amoxicillin	0.2581	0.857	0.004	0.0004	1	4.15924e-07	2.66267e-06	3.66138e-06	1	increase	0	carcinogenic	0	2	1	397.64	2.2414	0	0.5	1	4
4-formamido-N-(2-pyrimidinyl)benzenesulfonamide	sulfadiazine	0.5652	0.992	NA	NA	0	NA	NA	NA	0	non-mutagenic	1	decrease	1	4	1	490.8	2.4052	0	0.5	1	4
4-N-methyl-sulfamethoxazole	sulfamethoxazole	0.9444	0.996	6.25e-05	6.25e-06	1	4.35295e-05	0.00598003	4.65419e-06	1	non-mutagenic	1	increase	0	2	1	221.72	2.5804	0	0.56	1	5
4-amino-N-[(1E)-1-amino-3-oxobut-1-en-1-yl]-2-hydroxybenzene-1-sulfonamide	sulfamethoxazole	0.5217	0.995	6.25e-05	6.25e-06	1	NA	NA	NA	0	non-mutagenic	1	non-carcinogenic	1	2	1	10197.7	1.5774	0	0.5	1	5
4-amino-N-[(1E)-1-amino-3-oxobut-1-en-1-yl]benzene-1-sulfonamide	sulfamethoxazole	0.5455	0.995	6.25e-05	6.25e-06	1	1.62376e-05	0.00169248	1.68885e-06	1	non-mutagenic	1	increase	0	2	1	7791.63	1.5544	0	0.5	1	5
4-amino-N-methyl-benzenesulfonamide	sulfadiazine	0.7059	0.939	NA	NA	0	6.03286e-08	2.30402e-07	5.04335e-07	1	non-mutagenic	1	non-carcinogenic	1	2	1	13556.7	1.3743	0	0.5	1	5
4-epianhydrotetracycline	tetracycline	0.4318	0.998	37.18	3.718	0	NA	NA	NA	0	increase	0	carcinogenic	0	26	1	175.96	3.9309	0	0.5	1	2
4-epichlortetracycline	chlortetracycline	1	0.998	NA	NA	0	NA	NA	NA	0	mutagenic	0	non-carcinogenic	1	57	0	840.98	3.2016	0	0.5	1	2
4-epioxytetracycline	oxytetracycline	1	0.999	0.1698	0.01698	1	NA	NA	NA	0	mutagenic	0	non-carcinogenic	1	26	1	8486.65	2.7491	0	0.5	1	4
4-epitetracycline	tetracycline	1	0.999	9.21	0.921	0	NA	NA	NA	0	increase	0	carcinogenic	0	4	1	5645.98	2.7689	0	0.5	1	2
4-nitroso-sulfamethoxazole	sulfamethoxazole	0.9444	0.998	0.00044375	4.4375e-05	1	NA	NA	NA	0	non-mutagenic	1	non-carcinogenic	1	4	1	87.34	2.8648	0	0.72	1	5
5-[4-(acetylamino)benzenesulf-onyloxy]sulfapyridine acetate	sulfapyridine	0.5	0.802	NA	NA	0	9.59279e-05	4.3983e-05	3.69697e-05	1	non-mutagenic	1	non-carcinogenic	1	4	1	57.39	3.8578	0	0.5	1	5
5-hydroxy-sulfadiazine	sulfadiazine	0.9444	0.92	NA	NA	0	NA	NA	NA	0	non-mutagenic	1	increase	0	2	1	1789.03	2.2779	0	0.5	1	3
5-hydroxy-sulfapyridine	sulfapyridine	0.9444	0.998	NA	NA	0	5.71716e-05	1.46354e-05	2.0786e-05	1	non-mutagenic	1	increase	0	4	1	837.9	2.1428	0	0.5	1	4
8,14-dihydroxy-efavirenz	efavirenz	0.913	0.995	NA	NA	0	0.0654471	1.73852	0.623299	0	non-mutagenic	1	increase	0	57	0	4.57	2.6406	0	0.43	1	2
N-desmethyl azithromycin	azithromycin	0.9808	0.999	34.4	3.44	0	0.00625749	1.74559	0.0441383	0	non-mutagenic	1	decrease	1	82	0	956.18	4.6456	1	0.34	1	4
N-dimethyl-sulfamethoxazole	sulfamethoxazole	0.8947	0.992	6.25e-05	6.25e-06	1	0.000148316	0.0286132	1.64056e-05	1	non-mutagenic	1	increase	0	4	1	135.94	3.2891	0	0.92	1	5
N’-demethyl clarithromycin	clarithromycin	0.9412	0.998	8	0.8	1	0.0152	88.8363	0.0121917	0	decrease	1	decrease	1	82	0	1683.87	4.6716	1	0.5	1	5
sulfamethoxazole beta-D-glucuronide	sulfamethoxazole	0.5862	0.871	0.0146062	0.00146062	1	NA	NA	NA	0	increase	0	non-carcinogenic	1	82	0	1205.68	1.6424	0	0.5	1	3
N-acetyl-sulfadiazine	sulfadiazine	0.85	0.994	NA	NA	0	NA	NA	NA	0	non-mutagenic	1	non-carcinogenic	1	2	1	561.14	2.5349	0	0.5	1	4
N-acetyl-sulfamerazine	sulfamerazine	0.8571	0.987	NA	NA	0	3.4914e-05	0.000165636	0.000298273	1	non-mutagenic	1	non-carcinogenic	1	4	1	360.93	2.3435	0	0.5	1	5
N-acetyl-sulfamethazine	sulfamethazine	0.8636	0.988	NA	NA	0	NA	NA	NA	0	decrease	1	increase	0	4	1	231.64	2.3664	0	0.5	1	3
N-acetyl-sulfamethoxazole	sulfamethoxazole	0.85	0.985	0.0181438	0.00181438	1	NA	NA	NA	0	non-mutagenic	1	increase	0	2	1	224.97	2.3777	0	0.5	1	4
N-acetyl-sulfapyridine	sulfapyridine	0.85	0.986	NA	NA	0	0.0041375	0.0016732	0.00157466	1	non-mutagenic	1	non-carcinogenic	1	4	1	55.92	2.8334	0	0.5	1	5
amoxicillin penicilloic acid	amoxicillin	0.8889	0.998	0.0296	0.00296	1	5.25611e-07	2.53914e-06	4.49849e-06	1	non-mutagenic	1	decrease	1	10	1	3159.78	1.8696	0	0.5	1	6
amoxicillin penilloic acid	amoxicillin	0.92	0.995	0.982	0.0982	1	NA	NA	NA	0	non-mutagenic	1	decrease	1	4	1	2336.85	1.8109	0	0.5	1	5
amoxicillin-diketopiperazine-2'5'	amoxicillin	0.8519	0.997	0.004	0.0004	1	3.09827e-08	1.18437e-07	2.59033e-07	1	non-mutagenic	1	decrease	1	10	1	3337.75	1.7775	0	0.5	1	6
anhydro-erythromycin	erythromycin	0.9423	0.999	10	1	0	0.139875	415.192	0.0816784	0	non-mutagenic	1	non-carcinogenic	1	82	0	422.35	4.4711	0	1.32	1	3
anhydrotetracycline	tetracycline	0.4318	0.999	6.43	0.643	0	NA	NA	NA	0	increase	0	carcinogenic	0	26	1	175.96	3.9309	0	0.5	1	2
apo-oxytetracycline	oxytetracycline	0.3542	0.999	0.002	0.0002	1	NA	NA	NA	0	mutagenic	0	non-carcinogenic	1	82	0	3154.37	2.6302	0	0.5	1	3
benzensulfonic acid	sulfadiazine	0.5	0.716	NA	NA	0	1.04663e-07	4.42788e-07	8.83965e-07	1	non-mutagenic	1	non-carcinogenic	1	2	1	48488.4	1.5176	0	0.5	1	5
benzylpenicilloaldehyde	penicillin g	0.5652	0.857	5200	520	0	3.69616	128.637	4.70155	0	non-mutagenic	1	decrease	1	6	1	12044	1.7907	0	0.5	1	4
benzylpenicilloic acid	penicillin g	0.88	0.996	7200	720	0	NA	NA	NA	0	non-mutagenic	1	decrease	1	10	1	5898.9	1.8938	0	0.5	1	4
benzylpenillic acid	penicillin g	0.4375	0.998	4800	480	0	0.472086	11.4848	0.579376	0	non-mutagenic	1	carcinogenic	0	10	1	445.65	2.8311	0	0.5	1	3
benzylpenilloic acid	penicillin g	0.913	0.996	42016	4201.6	0	NA	NA	NA	0	non-mutagenic	1	non-carcinogenic	1	2	1	1236.22	2.1404	0	0.5	1	4
carbanilide	triclocarban	0.8421	0.983	NA	NA	0	0.00190418	0.0294922	0.0183108	1	non-mutagenic	1	non-carcinogenic	1	4	1	109.33	2.3234	0	1.65	1	5
carboxy-abacavir	abacavir	0.9545	0.997	NA	NA	0	NA	NA	NA	0	mutagenic	0	increase	0	10	1	2100.72	1.8666	0	0.5	1	2
carboxy-acyclovir	acyclovir	0.9412	0.998	NA	NA	0	NA	NA	NA	0	mutagenic	0	non-carcinogenic	1	6	1	2306.85	1.552	0	0.5	1	3
carboxy-emtricitabine	emtricitabine	0.9412	0.997	NA	NA	0	NA	NA	NA	0	non-mutagenic	1	non-carcinogenic	1	13	1	2663.51	1.7161	0	0.5	1	4
carboxy-lamivudine	lamivudine	0.9375	0.997	NA	NA	0	NA	NA	NA	0	non-mutagenic	1	non-carcinogenic	1	6	1	5498.85	1.7266	0	0.5	1	4
carboxy-sulfamethoxazole	sulfamethoxazole	0.8947	0.992	6.25e-05	6.25e-06	1	5.70677e-06	0.000463148	5.78884e-07	1	non-mutagenic	1	non-carcinogenic	1	2	1	414.84	2.3309	0	0.5	1	6
clindamycin sulfoxide	clindamycin	0.9643	0.999	0.12	0.012	1	0.185604	0.732641	0.000162318	1	mutagenic	0	carcinogenic	0	82	0	8886.7	1.7812	0	0.5	1	3
descladinosyl azithromycin	azithromycin	0.7885	0.972	21.2	2.12	0	0.00364469	0.132272	0.0335246	1	non-mutagenic	1	carcinogenic	0	82	0	1088.52	3.2216	0	0.34	1	3
dichlorocarbanilide	triclocarban	0.9474	0.997	NA	NA	0	0.0513203	1.50324	0.525973	0	non-mutagenic	1	non-carcinogenic	1	22	1	6.62	3.3902	0	2.48	1	4
emtricitabine S-oxide	emtricitabine	0.9412	0.997	NA	NA	0	NA	6.79382e-05	0.000146238	0	non-mutagenic	1	increase	0	13	1	6727.37	1.6995	0	0.5	1	3
erythromycin A enol ether	erythromycin	1	0.998	0.777	0.0777	1	0.010331	30.2536	0.00602449	0	non-mutagenic	1	increase	0	82	0	853.34	4.6623	1	1.37	1	4
erythromycin oxime	erythromycin	1	0.999	19	1.9	0	0.167428	444.675	0.0966861	0	non-mutagenic	1	non-carcinogenic	1	82	0	779.03	4.6617	1	0.93	1	4
hydroxy metronidazole	metronidazole	0.9231	0.994	90.752	9.0752	0	0.00426817	0.00255429	0.00561444	1	increase	0	non-carcinogenic	1	6	1	21551.5	1.679	0	0.5	1	4
iso-chlortetracycline	chlortetracycline	0.8857	0.999	NA	NA	0	NA	NA	NA	0	decrease	1	non-carcinogenic	1	7	1	1575.6	2.1572	0	0.5	1	4
isopenillic acid	penicillin g	0.2432	0.998	3740	374	0	0.214361	4.51559	0.259318	0	non-mutagenic	1	carcinogenic	0	26	1	126.03	2.4139	0	0.5	1	3
methyl triclosan	triclosan	0.9444	0.997	NA	NA	0	0.44994	11.1227	2.10329	0	non-mutagenic	1	carcinogenic	0	15	1	0.3606	4.5317	1	3.67	0	3
oseltamivir carboxylate	oseltavimir	0.9091	0.994	NA	NA	0	NA	NA	NA	0	non-mutagenic	1	decrease	1	82	0	4178.23	1.7152	0	0.5	1	3
phosphorylated azithromycin	azithromycin	0.7885	0.996	3.44	0.344	1	0.00162591	0.0845914	0.0155039	1	non-mutagenic	1	decrease	1	82	0	677.9	4.6391	1	0.5	1	6

## Sheet: Table S9
Table S9: Antiviral TPs detected and quantified in surface waters
Parent compound	TP Name	Form of TP	Concentration [ng L-1]	Reference
abacavir	carboxy-abacavir	Human	20-170	Boulard et al., 2018
		Biotic env.	58-750	Funke et al., 2016
acyclovir	carboxy-acyclovir	Env.	200	Prasse et al., 2011b
		Env.	150-160	Seitz and Winzenbacher, 2017
efavirenz	8,14-dihydroxy-efavirenz	Human	1480-15200	Mosekiemang et al., 2019
emtricitabine	carboxy-emtricitabine	Env.	110	Boulard et al., 2018
		Biotic env.	25-280	Funke et al., 2016
	emtricitabine S-oxide	Env.	380	Boulard et al., 2018
lamivudine	carboxy-lamivudine	Biotic env.	16-230	Funke et al., 2016
nevirapine	12-hydroxy-nevirapine	Human	159 - 4300	Mosekiemang et al., 2019
oseltamivir	oseltamivir carboxylate	Human	0.2 - 26	Prasse et al., 2010
		Human	288 - 827	Azuma et al., 2012
		Human	6.6-190.2	Ghosh et al., 2010
		Human	2-58	Söderström et al., 2009
		Human	1.4-20	Prasse et al., 2011a
		Human	89	Khan et al., 2012
		Human	5.4-556.9	Takanami et al., 2012
		Human	0 - 864.8	Takanami et al., 2010
		Human	10-1500	Leknes et al., 2012
		Human	42-50	Gonçalves et al., 2011
		Human	5-70	Azuma et al., 2017
		Human	39-125	Azuma et al., 2015
		Human	8.4-704.3	Azuma et al., 2014
		Human	3.2-533.6	Azuma et al., 2013
Human: human formed TP (bioTP); Env.: an environmental TP without further specification; Biotic env.: a biotic environmental TP; Abiotic env.: an abiotic TP
References
Azuma, T.; Nakada, N.; Yamashita, N.; Tanaka, H. Synchronous Dynamics of Observed and Predicted Values of Anti-Influenza drugs in Environmental Waters during a Seasonal Influenza Outbreak. Environmental Science & Technology 2012 46, 12873-12881.
Azuma, T.; Nakada, N.; Yamashita, N.; Tanaka, H. Mass balance of anti-influenza drugs discharged into the Yodo River system, Japan, under an influenza outbreak. Chemosphere 2013 93, 1672-1677.
Azuma, T.; Nakada, N.; Zamashita, N.; Tanaka, H. Optimisation of the analysis of anti-influenza drugs in wastewater and surface water. International Journal of Environmental Analytical Chemistry 2014 94, 853-862.
Azuma, T.; Ishiuchi, H.; Inoyama, T.; Teranishi, Y.; Yamaoka, N.; Sato, T.; Yamashita, N.; Tanaka, H.; Mino, Y.; Lee, C.-L. Detection of Peramivir and Laninamivir, New Anti-Influenza Drugs, in Sewage Effluent and River Waters in Japan. PLOS ONE 2015 10, e0131412.
Azuma, T.; Ishida, M.; Yunoki, A.; Otomo, K.; Kunitou, M.; Shimizu, M.; Hosomaru, K.; Mikata, S.; Mino, Y. Gate of new three anti-influenza drugs and one prodrug in the water environment. Chemosphere 2017 169, 550-557.
Boulard, L.; Dierkes, G.; Ternes, T.A. Utilization of large volume zwitterionic hydrophilic interaction liquid chromatography for the analysis of polar pharmaceuticals in aqueous environmental samples: Benefits and limitations. Journal of Chromatography A 2018 1535, 27-43.
Funke, J.; Prasse, C.; Ternes, T.A. Identification of transformation products of antiviral drugs formed during biological wastewater treatment and their occurrence in the urban water cycle. Water Research 2016 98, 75-83.
Ghosh, G.C.; Nakada, N.; Yamashita, N.; Tanaka, H. Oseltamivir Carboxylate, the Active Metabolite of Oseltamivir Phosphate (Tamiflu), Detected in Sweage Discharge and River Water in Japan. Environmental Helath Perspectives 2010 118, 103-107.
Goncalves, C.; Perez, S.; Osorio, V.; Petrovic, M.; Alpendurada, M.F.; Barcelo, D. Photofate of Oseltamivir (Tamiflu) and Oseltamivir Carboxylate under Natural and Simulated Solar Irradiation: Kinetics, Identification of theTransformation Products, and Environmental Occurrence. Environmental Science & Technology 2011 45, 4307-4314.
Khan, G.A.; Lindberg, R.; Grabic, R.; Fick, J. The development and application of a system for simultaneously determining anti-infectives and nasal decongestants using on-line solid-phase extraction and liquid chromatography-tandem mass spectrometry. Journal of Pharmaceutical and Biomedical Analysis 2012 66, 24-32.
Leknes, H.; Sturtzel, I.E.; Dye, C. Environmental release of oseltamivir from a Norwegian sewage treatment plant during the 2009 influenza A (H1N1) pandemic. Science of The Total Environment 2012 414, 632-638.
Mosekiemang, T.T.; Stander, M.A.; de Villiers, A. Simultaneous quantification of commonly prescribed antiretroviral drugs and their selected metabolites in aqueous environment samples by direct injection and solid phase extraction liquid chromatography - tandem mass spectrometry. Chemosphere 2019 220, 983-992.
Prasse, C.; Schlüsener, M.P.; Schulz, R.; Ternes, T.A. Antiviral Drugs in Wastewater and Surface Waters: A New Pharmaceutical Class of Environmental Relevance? Environmental Science & Technology 2010 44, 1728-1735.
Prasse, C.; Schulz, R.; Ternes, T.A. Occurrence of Oseltamivir (Tamiflu) Osweltamivir Carboxylate and other Antiviral Drugs in the river Rhine during the swine flu pandemic in November/December 2009. Vom Wasser 2011a 109, 41-43.
Prasse, C.; Wagner, M.; Schulz, R.; Ternes, T.A. Biotransformation of the Antiviral Drugs Acyclovir and Penciclociv in Activated Sludge Treament. Environmental Science & Technology 2011b 45, 2761-2769.
Seitz, W.; Winzenbacher, R. A survey on trace organic chemicals in a German water protection area and the proposal of relevant indicators for anthropogenic influences. Environmental Monitoring and Assessment 2017 189, 244.
Söderström, H.; Järhult, J.D.; Olsen, B.; Lindberg, R.H.; Tanaka, H.; Fick, J.; Ratna, B. Detection of the Antiviral Drug Oseltamivir in Aquatic Environments. PLoS ONE 2009 4, e6064.
Takanami, R.; Ozaki, H.; Giri, R.R.; Taniguchi, S.; Hayashi, S. Detection of Antiviral Drugs Oseltamivir Phosphate and Oseltamivir Carbocylate in Neya River, Osaka Japan. Journal of Water and Environment Technology 2010 8, 363-372.
Takanami, R.; Ozaki, H.; Giri, R.R.; Taniguchi, S.; Hayashi, S. Antiviral Drugs Zanimivir and Oseltamivir Found in Wastewater and Surface Water in Osaka, Japan. Journal of Water and Environment Technology 2012 10, 57-68.

## Sheet: Table S10
Table S10: Detected antibiotic TPs together with their estimated form as well as the concentration
Family	Parent compound	TP Name	Form of TP	Concentration [ng L-1]	Reference
β-lactam	amoxicillin (AMX)	3-(4-hydroxyphenyl)pyrazinol	Abiotic env.	ra	Hirte et al., 2016
		AMX 2',5'-diketo-piperazine	Human	0.03	Goessens et al., 2020
		AMX 2',5'-diketo-piperazine	Abiotic env.	ra	Hirte et al., 2016
		AMX 2',5'-diketo-piperazine	Abiotic env.	ra	Pérez-Parada et al., 2011
		AMX penicilloic acid	Abiotic env.	7.4	Angeles et al., 2020
		AMX penicilloic acid	Env.	ra	Goessens et al., 2020
		AMX penilloic acid	Abiotic env.	187.5 - 245.5	Angeles et al., 2020
		AMX penilloic acid	Env.	ra	Goessens et al., 2020
	benzylpenicillin	isopenillic acid	Abiotic env.	263000 - 935000	Li et al., 2008
		benzylpenicilloaldehyde	Abiotic env.	0 - 1300000	Li et al., 2008
		benzylpenicilloic acid	Env.	700000 - 1800000	Li et al., 2008
		benzylpenillic acid	Abiotic env.	0 - 1200000	Li et al., 2008
		benzylpenilloic acid	Abiotic env.	7140000 - 10540000	Li et al., 2008
Lincosamide	clindamycin	clindamycin sulfoxide	Human	120	Boulard et al., 2018
Macrolide	azithromycin	N-desmethyl azithromycin	Synthesis	5500 - 8600	Senta et al., 2017
		descladinosyl azithromycin	Abiotic env.	4100 - 5300	Senta et al., 2017
		phosphorylated azithromycin	Biotic	860	Senta et al., 2017
	clarithromycin	14-hydroxy-clarithromycin	Human	2 - 80	Baumann et al., 2015
		N’-demethyl clarithromycin	Human	2000	Senta et al., 2017
	erythromycin	anhydro-erythromycin	Both	77	Angeles et al., 2020
		anhydro-erythromycin	Human	0.13 - 0.51	Dungan et al., 2017
		anhydro-erythromycin	Human	26 - 187	Mokh et al., 2017
		anhydro-erythromycin	Human	2100 - 10000	Senta et al., 2017
		anhydro-erythromycin	Both	15.3 - 17.1	Zhang et al., 2020
		anhydro-erythromycin	Biotic	0 - 6.46	Hossain et al., 2018
		anhydro-erythromycin	Both	53 - 77	Göbel et al., 2004
		anhydro-erythromycin	Biotic	10 - 110	ter Laak et al., 2010
		anhydro-erythromycin	Biotic	80 - 4200	Barber, 2011
		anhydro-erythromycin	Both	0.7 - 9.5	López-Serna et al., 2012
		anhydro-erythromycin	Both	8 - 85	Chang et al., 2010
		anhydro-erythromycin	Env.	600	Miao et al., 2004
		anhydro-erythromycin	Biotic env.	20 - 199	McArdell et al., 2003
		anhydro-erythromycin	Human	90 - 300	Karthikeyan and Meyer, 2006
		anhydro-erythromycin	Both	838	Shao et al., 2009
		anhydro-erythromycin	Both	24 - 420	Terzić et al., 2008
		anhydro-erythromycin	Env.	110 - 7840	Lin and Tsai, 2009
		anhydro-erythromycin	Both	27 - 159	Gómez-Ramos et al., 2011
		erythromycin A enol ether	Human	21 - 777	Mokh et al., 2017
		erythromycin oxime	Synthesis	1300 - 19000	Senta et al., 2017
Nitroimidazole	metronidazole	hydroxy metronidazole	Human	99 - 11344	Gros et al., 2013
Sulfonamide	sulfadiazine	4-formamido-N-(2-pyrimidinyl)benzenesulfonamide	Biotic env.	io	Kokoszka et al., 2021
		4-amino-N-methyl-benzenesulfonamide	Abiotic env.	io	Kokoszka et al., 2021
		5-hydroxy-sulfadiazine	Biotic env.	io	Kokoszka et al., 2021
		N-acetyl-sulfadiazine	Human	0.6 - 16.5	Cui et al., 2021
		N-acetyl-sulfadiazine	Human	3.46 - 27.2	Jiang et al., 2013
		N-acetyl-sulfadiazine	Biotic env.	io	Kokoszka et al., 2021
		N-acetyl-sulfadiazine	Human	6.1 - 91.6	Tong et al., 2020
		N-acetyl-sulfadiazine	Human	3.3	Jia et al., 2011
		N-acetyl-sulfadiazine	Human	22 - 48	Heeb et al., 2012
		benzensulfonic acid	Env.	io	Kokoszka et al., 2021
	sulfamerazine	N-acetyl-sulfamerazine	Human	0.5 - 5.5	Cui et al., 2021
		N-acetyl-sulfamerazine	Human	0 - 420.3	Tong et al., 2020
		N-acetyl-sulfamerazine	Human	0.9 - 11.5	Jia et al., 2011
	sulfamethazine	N-acetyl-sulfamethazine	Human	0.1 - 20.4	Cui et al., 2021
		N-acetyl-sulfamethazine	Human	0.7 - 216.8	Díaz-Cruz et al., 2008
		N-acetyl-sulfamethazine	Human	5.24	García-Galán et al., 2010a
		N-acetyl-sulfamethazine	Human	0.4 - 11.4	García-Galán et al., 2011
		N-acetyl-sulfamethazine	Human	11.4 - 695.1	García-Galán et al., 2010b
		N-acetyl-sulfamethazine	Human	1.85 - 53.40	Jiang et al., 2013
		N-acetyl-sulfamethazine	Human	0 - 128.8	Tong et al., 2020
		N-acetyl-sulfamethazine	Human	3.9 - 6.7	Moschet et al., 2015
	sulfamethoxazole	4-N-methyl-sulfamethoxazole	Env.	io	Kokoszka et al., 2021
		4-amino-N-[(1E)-1-amino-3-oxobut-1-en-1-yl]-2-hydroxybenzene-1-sulfonamide	Abiotic env.	io	Kokoszka et al., 2021
		4-amino-N-[(1E)-1-amino-3-oxobut-1-en-1-yl]benzene-1-sulfonamide	Abiotic env.	io	Kokoszka et al., 2021
		4-nitroso-sulfamethoxazole	Abiotic env.	0.3 - 7.1	Cui et al., 2021
		N-dimethyl-sulfamethoxazole	Env.	io	Kokoszka et al., 2021
		sulfamethoxazole beta-D-glucuronide	Human	233.7	Archundia et al., 2017
		sulfamethoxazole beta-D-glucuronide	Human	40	Brown and Wong, 2016
		sulfamethoxazole beta-D-glucuronide	Human	0.4 - 3.6	Cui et al., 2021
		N-acetyl-sulfamethoxazole	Human	43 - 138	Angeles et al., 2020
		N-acetyl-sulfamethoxazole	Human	290.3	Archundia et al., 2017
		N-acetyl-sulfamethoxazole	Human	0.9 - 41.1	Cui et al., 2021
		N-acetyl-sulfamethoxazole	Human	1.4 - 4.8	Grenni et al., 2019
		N-acetyl-sulfamethoxazole	Human	50 - 240	Hilton and Thomas, 2003
		N-acetyl-sulfamethoxazole	Human	2.05 - 13.05	Jiang et al., 2013
		N-acetyl-sulfamethoxazole	Biotic env.	io	Kokoszka et al., 2021
		N-acetyl-sulfamethoxazole	Human	29.3 - 277	Tong et al., 2020
		N-acetyl-sulfamethoxazole	Human	2.5 - 40.6	Guardian et al., 2021
		N-acetyl-sulfamethoxazole	Human	6 - 10	Ruff et al., 2015
		N-acetyl-sulfamethoxazole	Human	38 - 42	Ashton et al., 2004
		N-acetyl-sulfamethoxazole	Human	5.9 - 268.5	Jia et al., 2011
		N-acetyl-sulfamethoxazole	Human	5.21 - 73.8	López-Serna et al., 2012
		N-acetyl-sulfamethoxazole	Human	100 - 130	Heeb et al., 2012
		N-acetyl-sulfamethoxazole	Human	3 - 26	Moschet et al., 2015
		N-acetyl-sulfamethoxazole	Human	6 - 60	Valls-Cantenys et al., 2016
		carboxy-sulfamethoxazole	Env.	io	Kokoszka et al., 2021
		N-acetyl-sulfamethoxazole	Human	70 - 82	Göbel et al., 2004
	sulfapyridine	5-[4-(acetylamino)benzenesulf-onyloxy]sulfapyridine	Human	0.2 - 3.3	Cui et al., 2021
		5-hydroxy-sulfapyridine	Human	0.3 - 9.2	Cui et al., 2021
		N-acetyl-sulfapyridine	Human	2.3 - 133.3	Cui et al., 2021
Tetracycline	chlortetracycline	4-epichlortetracycline	Abiotic	73.4 - 84.4	Goessens et al., 2020
		iso-chlortetracycline	Env.	15	Chang et al., 2010
	oxytetracycline	4-epioxytetracycline	Abiotic	44.8 - 84.9	Goessens et al., 2020
		4-epioxytetracycline	Biotic env.	3.47 - 5.20	Jiang et al., 2013
		apo-oxytetracycline	Abiotic env.	ra	Goessens et al., 2020
	tetracycline	4-epianhydrotetracycline	Env.	6800 - 8810	Topal and Arslan Topal, 2015
		4-epianhydrotetracycline	Env.	37180	Topal and Arslan Topal, 2016
		4-epitetracycline	Abiotic	46.6 - 240.1	Goessens et al., 2020
		4-epitetracycline	Biotic env.	11.50 - 15.45	Jiang et al., 2013
		4-epitetracycline	Env.	3570 - 9210	Topal and Arslan Topal, 2015
		4-epitetracycline	Env.	8320 - 1030	Topal and Arslan Topal, 2016
		anhydrotetracycline	Env.	4440 - 5530	Topal and Arslan Topal, 2015
		anhydrotetracycline	Env.	6430	Topal and Arslan Topal, 2016
Human: human formed TP (bioTP); Env: an environmental TP without further specification; Biotic env: biotic environmental TP; Abiotic env: abiotic environmental TP; both: bioTP and environmental TP; io: identified only; ra: relative abundance
References
Angeles, L.F.; Islam, S.; Aldstadt, J.; Saqeeb, K.N.; Alam, M.; Khan, M.A.; Johura, F.-T.; Ahmed, S.I.; Aga, D.S. Retrospective suspect screening reveils previously ignored antibiotics, antifungal compounds, and metabolites in Bangladesh surface waters. Science of The Total Environment 2020 712, 136285.
Archundia, D.; Duwig, C.; Lehembre, F.; Chiron, S.; Morel, M.-C.; Prado, B.; Bourdat-Deschamps, M.; Vince, E.; Aviles, G. F.; Martins, J.M.F. Antibiotic pollution in the Katari subcatchment of the Titicaca Lake: Major transformation products and occurrence of resistance genes. Science of The Total Encironment 2017 576, 671-682.
Ashton, D.; Hilton, M.; Thomas, K.V. Investigating the environmental transport of human pharmaceuticals to streams in the United Kingdom. Science of The Total Environment 2004 333, 167-184.
Barber L.B.; Keefe, S.H.; Kolpin, D.W.; Schnoebelen, D.J.; Flynn, J.L.; Brown, G.K.; Furlong, E.T.; Glasmeyer, S.T.; Gray, J.L.; Meyer, M.T.; Sandstrom, M.W.; Taylor, H.E.; Zaugg, S.D. Lagrangian Sampling of Wastewater Treatment Plant Effluent in Boulder Creek, Colorado, and Fourmile Creek, Iowa, During the Summer of 2003 and Spring of 2005 - Hydrological and Water-Quality Data. Open-File Report …
Baumann, M.; Weiss, K.; Maletzki, D.; Schüssler, W.; Schudoma, D.; Kopf, W.; Kühnen, U. Aquatic Toxicity of the macrolide antibiotic clarithromycin and its metabolites. Chemosphere 2015 120, 192-198.
Boulard, L.; Dierkes, G.; Ternes, T.A. Utilization of large volume zwitterionic hydrophilic interaction liquid chromatography for the analysis of polar pharmaceuticals in aqueous environmental samples: Benefits and limitations. Journal of Chromatography A 2018 1535, 27-43.
Brown, A.K.; Wang, C.S. Simultaneous quantification of propanolol and sulfamethoxazole and major human metabolite conjugates 4-hydroxy-propanolol sulfate and sulfamethoxazole-beta-glucuronide in municipal wastewater - A framework for multiple classes of drugs and conjugates. Journal of Chromatography A 2016 1471, 34-44.
Chang, X.; Meyerm M.T.; Liu, X.; Zhao, Q.; Chen, H.; Chen, H.; Chen, J.-a.; Qiu, Z.; Yang, L.; Cao, J.; Shu, W.; Determination of antibiotics in sewage from hospitals, nursery and slaughter house, wastewater treatment plant and source water in Chogqing region of Three George Reservoir in China. Environmental Pollution 2010 158, 1444-1450.
Cui, H.; Chang, H.; Zheng, H.; Wan, Y. Determination and occurrence of sulfonamide transformation products in surface waters. Science of The Total Environment 2021 779, 146562.
Diaz-Cruz, M.S.; Garcia-Galan, M.J.; Barcelo, D. Highly sensitive simultaneous determination of sulfonamide antibiotics and one metabolite in environmental waters by liquid chromatography-quadrupole linear ion trap-mass spectrometry. Journal of Chromatography A 2008 1193, 50-59.
Dungan, R.S.; Snow, D.D.; Bjorneberg, D.L. Occurrence of Antibiotics in an Agricultural Watershed in South-Central Idaho. Journal of Environmental Quality 2017 46, 1455-1461.
Garcia-Galan, M.J.; Diaz-Cruz, M.S.; Barcelo, D. Determination of 19 sulfonamides in environmental water samples by automated on-line solid phase extraction-liquid chromatography-tandem mass spectrometry (SPE-LC-MS/MS). Talanta 2010 81, 355-366.
Garcia-Galan, M.J.; Villagrasa, M.; Diaz-Cruz, M.S.; Barcelo, D. LC-QqLIT MS analysis of nine sulfonamides and one of their acetylated metabolites in the Llobregat River basin. Quantitative determination and qualitative evaluation by IDA experiments. Analytical and Bioanalytical Chemistry 2010 397, 1325-1334.
Garcia-Galan, Diaz-Cruz, M.S.; Barcelo, D. Occurrence of sulfonamide residues along the Ebro river basin. Removal in Wastewater treatment plants and environmental impact assessment. Environment International 2011 37, 462-473.
Göbel, A.; McArdell, C.S.; Suterm M.J.-F.; Giger, W. Trace Determination of Macrolide and Sulfonamide Antimicrobials, a Human Sulfonamide Metabolite, and Trimethoprim in Wastewater Using Liquid Chromatography Coupled to Electrospray Tandem Mass Spectrometry. Analytical Chemistry 2004 76, 4756-4764.
Goessens, T.; Huysman, S.; De Troyer, D; Deknock, A.; Goethals, P.; Lens, L.; Vanhaecke, L.; Croubels, S. Multi-class analysis of 46 antimicrobial drug residues in pond water using UHPLC-Orbitrap-HRMS and application to freshwater ponds in Flanders, Belgium. Talanta 2020 220, 121326.
Gomez-Ramos, M.d.M.; Perez-Parada, A.; Garcia-Reyes, J.F.; Fernandez-Alba, A.R.; Aguera, A. Use of accurate-mass database for the systematic identification of transformation products of organic contaminants in wastewater effluents. Journal of Chromatography A 2011 1218, 8002-8012.
Grenni, P.; Patrolecco, L.; Rauseo, J.; Spataro, F.; Di Lenola, M.; Aimola, G.; Zacchini, M.; Pietrini, F.; Di Baccio, D.; Stanton, I.C.; Gaze, W.H. Sulfamethoxazole persistence in a ricer water ecosystem and its effects on the natural microbial community and Lemna minor plant. Microchemical Journal 2019 149, 103999.
Gros, M.; Rodriguez-Mozaz, S.; Barcelo, D. Rapid analysis of multiclass antibiotic residues and some of their metabolites in hospital, urban wastewater and river water by ultra-hugh-performance liquid chromatography coupled to quadrupole-linear ion trap tandem mass spectrometry. Journal of Chromatography A 2013 1292, 173-188.
Guardian, M.G.E.; He, P.; Bermudez, A.; Duan, S.; Kaushal, S.S.; Bosenfeldt, E.; Aga, D.S. Optimized suspect screening approach for a comprehensive assessment of the impact of best management practices in reducing micropollutants transport in the Potomac River watershed. Waster Research X 2021 11, 100088.
Heeb, F.; Singer, H.; Pernet-Coudrier, B.; Qi, W.; Liu, H.; Longree, P.; Müller, B.; Berg, M. Organic Micropollutants in Rivers Downstream of the Megacity Bejing: Sources and Mass Fluxes in a large-scale Wastewater Irrigation System. Environmental Science & Technology 2012 46, 8680-8688.
Hilton, M.J.; Thomas, K.V. Determination of selected human pharmaceuticals compounds in effluent and surface water samples by high-performance liquid chromatography-electrospray tandem mass spectrometry. Journal of Chromatography A 2003 1015, 129-141.
Hirte, K.; Seiwert, B.; Schüürmann, G.; Reemtsma, T. New Hydrolysis products of the beta-lactam antibiotic amoxicillin, their pH-dependent formation and search in municipal wastewater. Water Research 2016 88, 880-888.
Hossain, A.; Nakamichi, S.; Habibiullah-Al-Mamun, M.; Tani, K.; Masunaga, S.; Matsuda, H. Occurrence and ecological risk of pharmaceuticals in ricer surface water of Bangladesh. Environmental Research 2018 165, 258-266.
Jia, A.; Hu, J.; Wu, X.; Peng, H.; Wu, S.; Dong, Z. Occurrence and source apportionment of sulfonamides and their metabolites in Liadong Bay and the adjacent Liao River basin, North China. Environmental Toxicology and Chemistry 2011 30, 1252-1260.
Jiang, H.; Zhang, D.; Xiao, S.; Geng, C.; Zhang, X. Occurrence and sources of antibiotics and their metabolites in river water, WWTPs, and swine wastewater in Jiulongiiang River basin, south China. Environmental Science and Pollution Research 2013 20, 9075-9083.
Karthikeyan, K.G.; Meyer, M.T. Occurrence of antibiotics in wastewater treatment facilities in Wisconsin, USA. Science of The Total Environment 2006 361, 196-207.
Kokoszka, K.; Wilk, J.; Felis, E.; Bajkacz, S. Application of UHPLC-MS/MS method t study occurrence and fate of sulfonamide antibiotics and their transformation products in surface water in highly urbanized areas. Chemosphere 2021 283, 131189.
Li, D.; Yang, M.; Hu, J.; Zhang, Y.; Chang, H.; Jin, F.; Determination of penicillin G and its degradation products in a penicillin production waster treatment plant and the receiving river. Water Research 2008 42, 307-317.
Lin, A. Y.-C.; Tsai, Y.-T. Occurrence of pharmaceuticals in Taiwan's surface waters: Impact of waste streams from hospitals and pharmaceutical production facilities. Science of The Total Environment 2009 407, 3793-3802.
Lopez-Serna, R.; Petrovic, M.; Barcelo, D. Occurrence and distribution of multi-class pharmaceuticals and their active metabolites and transformation products in the Ebro River basin. Science of The Total Environment 2012 440, 280-289.
McArdell, C.S.; Molnar, E.; Suter, M.J.-F.; Giger, W. Occurrence and Fate of Macrolide Antibiotics in Wastewater Treatment Plants and in the Glatt Valley Watershed, Switzerland. Environmental Science & Technology 2003 37, 5479-5486.
Miao, X.-S.; Bishay, F.; Chen, M.; Metcalfe, C.D. Occurrence of Antimicrobials in the Final Effluents of Wastewater Treatment Plants in Canada
Mokh, S.; El Khatih, M.; Koubar, M.; Daher, Z.; Al Iskandarani, M. Innovative SPE-LC MS/MS technique for the assessment of 63 pharmaceuticals and the detection of antibiotic-resistant bacteria: A case study natural water sources in Lebanon. Science of The Total Environment 2017 609, 830-841.
Moschet, C.; Vermeirssen, E.L.M.; Singer, H.; Stamm, C.; Hollender, J. Evaluation of in-situ calibration of Chemcatcher passive samplers for 322 micropollutants in agricultural and urban affected rivers. Water Research 2015 71, 306-317.
Perez-Parada, A.; Aguera, A.; Gomez-Ramos, M.d.M.; Garcia-Reyes, J.F.; Heinzen, H.; Fernandez-Alba, A.R. Rapid Communications in Mass Spectrometry 2011 25, 731-742.
Ruff, M.; Mueller, M.S.; Loos, M.; Singer, H.P. Quantitative target and systematic non-target analysis of polar organic micropollutants along the riber Rhine using high-resolution mass-spectrometry - Identification of unknown sources and compounds. Water Research 2015 87, 145-154.
Senta, I.; Krizman-Matasic, I.; Terzic, S.; Ahel, M. Comprehensive determination of macrolide antibiotics, their synthesis intermediates and transformation products in wastewater effluents and ambient waters by liquid chromatography-tandem mass spectrometry. Journal of Chromatography A 2017 1509, 60-68.
ter Laak, T.L.; van der Aa, M.; Houtman, C.J.; Stoks, P.G.; van Wezel, A.P. Relating environmental concentrations of pharmaceuticals to consumption: A mass balance approach for the river Rhine. Environmental International 2010 36, 403-409.
Terzic, S.; Senta, I.; Ahel, M.; Gros, M.; Petrovic, M.; Barcelo, D.; Müller, J.; Knepper, T.; Marti, I.; Ventura, F.; Jovancic, P.; Jabucar, D. Occurrence and fate of emerging wastewater contaminants in Western Balkan Region. Science of The Total Environment 2008 399, 66-77.
Tong, L.; Qin, L.; Guan, C.; Wilson, M.E.; Li, X.; Cheng, D.; Ma, J.; Liu, H.; Gong, F. Antibiotic resistance gene profiling in response to antibiotic usage and environmental factors in the surface water and groundwater of Honghu Lake, China. Environmental Science and Pollution Research 2020 27, 31995-32005.
Topal, M.; Arslan Topal, E.I. Occurrence and fate of tetracycline and degradation products in municipal biological wastewater treatment plant and transport of them in surface water. Environmental Monitoring and Assessment 2015 187, 750-759.
Topal, M.; Arslan Topal, E.I. Determination and Monitoring of Tetracycline and Degradation Products in Landfill Leachate. CLEAN - Soil, Air, Water 2016 44, 444-450.
Valls-Cantenys, C.; Scheurer, M.; Iglesias, M.; Sacher, F.; Brauch, H.-J.; Salvado, V. A sensitive multi-residue method for the determination of 35 micropollutants including pharmaceuticals, iodinated contrast media and pesticides in water. Analytical and Bioanalytical Chemistry 2016 408, 6189-6200.
Zhang, Y.; Duan, L.; Wang, B.; L, C.S.; Jia, Y.; Zhai, N.; Blaney, L.; Yu, G. Efficient multiresidue determination method for 168 pharmaceuticals and metabolites: Optimization and application to raw wastewater, wastewater effluent, and surface water in Bejing, China. Environmental Pollution 2020 261, 114113.

[truncated: 3 more sheets: Table S11, Table S12, Table S13]
